# Supplementary material for: TLR7 modulating B-cell immune responses in the spleen of C57BL/6 mice infected with Schistosoma japonicum
Source: PLoS Negl Trop Dis. 2021 Nov 17;15(11):e0009943. doi: 10.1371/journal.pntd.0009943 (PMC8598019; doi:10.1371/journal.pntd.0009943)
Supplement: S1 Table — (XLSX) [file pntd.0009943.s001.xlsx]

## Sheet: Table S1
gene_id	length	TLR7-NB	TLR7-NB_FPKM	TLR7-INFB	TLR7-INFB_FPKM	WT-NB	WT-NB_FPKM	WT-INFB	WT-INFB_FPKM	GeneSymbol
ENSMUST00000193812	1070	0	0	0	0	0	0	0	0	4933401J01Rik
ENSMUST00000082908	110	0	0	0	0	0	0	0	0	Gm26206
ENSMUST00000162897	10444	0	0	0	0	0	0	0	0	Xkr4
ENSMUST00000159265	9110	0	0	0	0	0	0	0	0	Xkr4
ENSMUST00000070533	457017	0	0	0	0	0	0	0	0	Xkr4
ENSMUST00000192857	480	0	0	0	0	0	0	0	0	Gm18956
ENSMUST00000195335	2819	0	0	0	0	0	0	0	0	Gm37180
ENSMUST00000192336	2233	0	0	0	0	0	0	0	0	Gm37363
ENSMUST00000194099	2309	0	0	0	0	0	0	0	0	Gm37686
ENSMUST00000161581	46967	0	0	0	0	0	0	0	0	Gm1992
ENSMUST00000192973	2057	0	0	0	0	0	0	0	0	Gm37329
ENSMUST00000192183	926	0	0	0	0	0	0	0	0	Gm7341
ENSMUST00000195166	3012	0	0	0	0	0	0	0	0	Gm38148
ENSMUST00000192692	11596	0	0	0	0	0	0	0	0	Gm19938
ENSMUST00000193244	1634	0	0	0	0	0	0	0	0	Gm10568
ENSMUST00000194454	2351	0	0	0	0	0	0	0	0	Gm38385
ENSMUST00000157708	58	0	0	0	0	0	0	0	0	Gm27396
ENSMUST00000194643	80477	0	0	0	0	0	0	0	0	Gm37381
ENSMUST00000192427	1760	0	0	0	0	0	0	0	0	Gm37381
ENSMUST00000195384	4286	0	0	0	0	0	0	0	0	Gm6101
ENSMUST00000194992	118396	0	0	0	0	0	0	0	0	Rp1
ENSMUST00000027032	16169	0	0	0	0	0	0	0	0	Rp1
ENSMUST00000194382	1484	0	0	0	0	0	0	0	0	Gm37483
ENSMUST00000027035	5483	0	0	0	0	0	0	0	0	Sox17
ENSMUST00000195555	5508	0	0	2	0.05	0	0	0	0	Sox17
ENSMUST00000192650	5965	0	0	0	0	0	0	0	0	Sox17
ENSMUST00000116652	4651	0	0	0	0	0	0	0	0	Sox17
ENSMUST00000192505	1148	0	0	0	0	0	0	0	0	Sox17
ENSMUST00000191647	3873	0	0	0	0	0	0	0	0	Sox17
ENSMUST00000191939	1271	0	0	0	0	0	0	0	0	Sox17
ENSMUST00000192913	3930	0	0	0	0	0	0	0	0	Sox17
ENSMUST00000193450	2828	0	0	0	0	0	0	0	0	Gm37587
ENSMUST00000194935	2085	0	0	0	0	0	0	0	0	Gm37587
ENSMUST00000195361	3833	0	0	0	0	0	0	0	0	Gm7357
ENSMUST00000180019	107	0	0	0	0	0	0	0	0	Gm22307
ENSMUST00000193889	450	0	0	0	0	0	0	0	0	Gm38076
ENSMUST00000195771	3124	0	0	0	0	0	0	0	0	Gm37323
ENSMUST00000192738	936	0	0	0	0	0	0	0	0	Gm7369
ENSMUST00000182774	1470	6	0.25	11	0.35	17	0.55	5	0.22	Gm6085
ENSMUST00000193443	1206	0	0	1	0.04	0	0	5	0.27	Gm6119
ENSMUST00000157375	103	0	0	0	0	0	0	0	0	Gm25493
ENSMUST00000195671	631	0	0	1	0.07	0	0	0	0	Gm2053
ENSMUST00000193658	1069	0	0	0	0	1	0.04	1	0.06	Gm6123
ENSMUST00000130201	12505	182.432	5.93	175.187	4.29	293.544	7.31	162.685	5.58	Mrpl15
ENSMUST00000156816	12529	134.748	1.97	163.232	1.8	221.137	2.48	103.547	1.6	Mrpl15
ENSMUST00000045689	11263	13.0062	1.61	3.84283	0.36	13.1852	1.25	17.8173	2.33	Mrpl15
ENSMUST00000115538	9363	222.096	15.03	255.852	13.05	351.99	18.25	174.973	12.5	Mrpl15
ENSMUST00000192286	4600	37.922	0.51	28.5674	0.29	40.4807	0.42	29.0103	0.41	Mrpl15
ENSMUST00000146665	4519	124.323	4.88	140.319	4.15	150.663	4.53	49.967	2.07	Mrpl15
ENSMUST00000132625	2121	2.47277	0.23	0	0	0	0	0	0	Mrpl15
ENSMUST00000195445	1150	7	0.37	3	0.12	4.00002	0.16	6.00001	0.34	Gm37144
ENSMUST00000134384	40623	2.46959	0.13	0	0	2.54776	0.11	0	0	Lypla1
ENSMUST00000027036	38917	1413.15	34.72	1329.27	24.6	1961.33	36.91	966.353	25.06	Lypla1
ENSMUST00000150971	33457	6.85404	0.48	9.98806	0.53	0	0	0	0	Lypla1
ENSMUST00000119612	37279	0	0	0	0	1.28476	0.11	0	0	Lypla1
ENSMUST00000137887	33072	6.84355	0.95	0	0	0	0	0	0	Lypla1
ENSMUST00000115529	37442	40.4325	2.68	42.7703	2.13	40.5643	2.06	13.3074	0.93	Lypla1
ENSMUST00000131119	32857	0	0	0	0	0	0	0	0	Lypla1
ENSMUST00000141278	5923	28.2566	0.39	78.809	0.82	44.2015	0.47	63.3393	0.92	Lypla1
ENSMUST00000155020	78879	4.00865	0.3	2.18949	0.12	4.10361	0.23	0	0	Gm37988
ENSMUST00000081551	40092	2457	59.41	2480.34	45.19	3240.89	60.03	1927.67	49.2	Tcea1
ENSMUST00000165720	39872	9.98358	0.22	14.6294	0.24	21.0756	0.35	40.3322	0.92	Tcea1
ENSMUST00000078030	603	5	0.51	9	0.69	2.00007	0.16	6.00007	0.65	Gm6104
ENSMUST00000194052	1111	0	0	1	0.04	0	0	3	0.18	Gm37277
ENSMUST00000002533	109964	0.999996	0.03	0	0	0	0	2	0.07	Rgs20
ENSMUST00000118000	160710	0	0	0	0	0	0	0	0	Rgs20
ENSMUST00000119256	108334	0	0	0	0	0	0	0	0	Rgs20
ENSMUST00000170566	108906	0	0	0	0	0	0	0	0	Rgs20
ENSMUST00000147158	157941	0	0	0	0	0	0	0	0	Rgs20
ENSMUST00000156289	96852	0	0	0	0	0	0	0	0	Rgs20
ENSMUST00000133521	7495	0	0	0	0	0	0	0	0	Rgs20
ENSMUST00000168963	272	0	0	0	0	0	0	0	0	Gm17100
ENSMUST00000194114	2135	0	0	0	0	0	0	0	0	Gm37079
ENSMUST00000144339	5964	0	0	0	0	0	0	0	0	Gm16041
ENSMUST00000169520	1588	0	0	0	0	0	0	0	0	Gm17101
ENSMUST00000192847	92323	0	0	0	0	0	0	0	0	Atp6v1h
ENSMUST00000044369	79450	734.63	22.08	911.744	20.65	1046.14	24.09	642.424	20.38	Atp6v1h
ENSMUST00000194676	12619	60.666	3.85	116.872	5.59	64.4183	3.13	41.5942	2.79	Atp6v1h
ENSMUST00000194301	61929	22.3446	0.28	9.34148	0.09	34.8225	0.34	38.52	0.52	Atp6v1h
ENSMUST00000194978	3648	4.22171	0.1	27.157	0.5	13.4769	0.25	31.8356	0.82	Atp6v1h
ENSMUST00000192029	12528	0	0	0	0	0	0	0	0	Atp6v1h
ENSMUST00000192698	79266	15.1379	0.51	0	0	17.8307	0.46	22.566	0.81	Atp6v1h
ENSMUST00000192142	16614	0	0	3.88559	0.08	1.30672	0.03	5.05977	0.14	Atp6v1h
ENSMUST00000193351	1232	0	0	0	0	0	0	0	0	Gm7182
ENSMUST00000193241	2279	0	0	0	0	0	0	0	0	Gm37567
ENSMUST00000194850	2032	0	0	0	0	0	0	0	0	Gm38264
ENSMUST00000192685	2846	0	0	0	0	0	0	0	0	Oprk1
ENSMUST00000160777	17639	0	0	0	0	0	0	0	0	Oprk1
ENSMUST00000027038	14310	0	0	0	0	0	0	0	0	Oprk1
ENSMUST00000160339	15074	0	0	0	0	0	0	0	0	Oprk1
ENSMUST00000159083	6636	0	0	0	0	0	0	0	0	Oprk1
ENSMUST00000193797	394	0	0	0	0	0	0	0	0	Gm36965
ENSMUST00000175274	101	0	0	0	0	0	0	0	0	Gm22463
ENSMUST00000193807	1799	0	0	0	0	0	0	0	0	Gm37429
ENSMUST00000044180	3692	0	0	0	0	0	0	0	0	Npbwr1
ENSMUST00000191956	1083	0	0	0	0	0	0	0	0	Gm19214
ENSMUST00000159906	28115	0	0	0	0	0	0	0	0	Rb1cc1
ENSMUST00000160871	32158	7.58037	0.68	10.731	0.72	12.9693	0.89	1.87163	0.18	Rb1cc1
ENSMUST00000027040	62004	354.213	2.87	546.405	3.33	415.611	2.58	420.176	3.59	Rb1cc1
ENSMUST00000162210	16042	5.14489	0.28	13.9475	0.56	0	0	24.1809	1.37	Rb1cc1
ENSMUST00000160062	19003	0	0	0	0	0	0	0	0	Rb1cc1
ENSMUST00000162795	21028	47.3546	1.08	190.563	3.26	0.0173247	0	104.224	2.5	Rb1cc1
ENSMUST00000161327	41299	203.832	2.2	440.483	3.58	413.6	3.42	327.11	3.73	Rb1cc1
ENSMUST00000159802	7389	7.22125	0.11	32.6295	0.37	16.2428	0.19	39.023	0.61	Rb1cc1
ENSMUST00000162257	25403	96.5518	2.7	124.921	2.63	122.523	2.62	168.739	4.98	Rb1cc1
ENSMUST00000159206	1282	3	0.36	9.10529	0.81	5.06595	0.46	14	1.75	Rb1cc1
ENSMUST00000159661	15716	3.90722	0.28	0	0	16.1745	0.87	0	0	Rb1cc1
ENSMUST00000161183	2070	0	0	0	0	0	0	0	0	Rb1cc1
ENSMUST00000159349	1991	0	0	0	0	0	0	0	0	Rb1cc1
ENSMUST00000159530	11557	10.0055	0.69	4.24062	0.22	5.14396	0.27	1.55123	0.11	Rb1cc1
ENSMUST00000162418	7160	49	1.4	120	2.59	56.124	1.23	155.28	4.69	Rb1cc1
ENSMUST00000159656	4898	0	0	0	0	0	0	0	0	Rb1cc1
ENSMUST00000191825	5428	18.8575	0.21	82.9739	0.71	52.6323	0.46	98.6555	1.18	4732440D04Rik
ENSMUST00000159618	1298	1.33263	0.2	0	0	1.50886	0.17	4.18758	0.66	4732440D04Rik
ENSMUST00000097832	681	0	0	0	0	1.38685	0.1	0	0	4732440D04Rik
ENSMUST00000133144	35514	0	0	0	0	0	0	0	0	Fam150a
ENSMUST00000193588	639	0	0	0	0	0	0	0	0	Gm2147
ENSMUST00000192950	473	0	0	0	0	0	0	0	0	Gm7417
ENSMUST00000194240	11642	0	0	0	0	0	0	0	0	Gm19026
ENSMUST00000140079	373704	0	0	0	0	0	0	0	0	St18
ENSMUST00000131494	373610	0	0	0	0	0	0	0	0	St18
ENSMUST00000043578	130890	0	0	0	0	0	0	0	0	St18
ENSMUST00000139756	65373	0	0	0	0	0	0	0	0	St18
ENSMUST00000131467	65481	0	0	0	0	0	0	0	0	St18
ENSMUST00000150761	129370	0	0	0	0	0	0	0	0	St18
ENSMUST00000151281	128712	0	0	0	0	0	0	0	0	St18
ENSMUST00000139838	67819	0	0	0	0	0	0	0	0	St18
ENSMUST00000163727	123366	0	0	0	0	0	0	0	0	St18
ENSMUST00000132207	6575	0	0	0	0	0	0	0	0	St18
ENSMUST00000142304	15999	0	0	0	0	0	0	0	0	St18
ENSMUST00000151015	21088	0	0	0	0	0	0	0	0	St18
ENSMUST00000130338	2264	0	0	0	0	0	0	0	0	St18
ENSMUST00000195780	2915	0	0	0	0	0	0	0	0	Gm37405
ENSMUST00000194393	663	0	0	0	0	0	0	0	0	Gm7449
ENSMUST00000194605	7030	4	0.39	8	0.59	10	0.75	4	0.42	Gm37108
ENSMUST00000191703	30	0	0	0	0	0	0	0	0	Gm37275
ENSMUST00000193423	325	0	0	0	0	0	0	0	0	Gm37225
ENSMUST00000191883	159	0	0	0	0	0	0	0	0	Gm37489
ENSMUST00000195648	1303	0	0	0	0	0	0	0	0	Gm5694
ENSMUST00000061280	84709	1415.59	16.66	1747.44	15.5	1772.71	15.98	1406.62	17.48	Pcmtd1
ENSMUST00000182114	80669	15.6401	1.25	10.7296	0.65	14.6107	0.9	7.27047	0.61	Pcmtd1
ENSMUST00000182306	71799	0	0	0	0	1.30499	0.15	0	0	Pcmtd1
ENSMUST00000182823	82957	225.057	5.21	270.739	4.72	472.086	8.38	202.496	4.95	Pcmtd1
ENSMUST00000182675	22440	0	0	9.45582	0.38	6.23819	0.26	16.6864	0.94	Pcmtd1
ENSMUST00000182388	8505	12.9962	1.14	20.5496	1.36	2.15693	0.15	7.14415	0.66	Pcmtd1
ENSMUST00000182892	12534	214.951	3.15	305.084	3.36	375.894	4.22	268.39	4.15	Pcmtd1
ENSMUST00000183204	12103	10.7658	0.17	0	0	0	0	21.3959	0.35	Pcmtd1
ENSMUST00000182051	388	0	0	1.0001	0.12	0	0	0	0	Gm26983
ENSMUST00000194854	4028	81.0006	1.24	98.0001	1.13	35.0003	0.41	86	1.39	Gm38372
ENSMUST00000029124	1299	67	3.18	79	2.82	95	3.45	23	1.15	Gm9826
ENSMUST00000195269	178	0	0	0	0	0	0	0	0	Nras-ps2
ENSMUST00000104056	130	0	0	0	0	0	0	0	0	Gm23274
ENSMUST00000192649	1012	0	0	0	0	0	0	0	0	Gm19002
ENSMUST00000181554	48396	0	0	2	0.08	1	0.04	1	0.05	Gm26901
ENSMUST00000193106	21910	0	0	0	0	0	0	0	0	Gm26901
ENSMUST00000193732	21982	3	0.29	0	0	0	0	0	0	Gm26901
ENSMUST00000193428	2703	0	0	0	0	0	0	1	0.02	Gm26901
ENSMUST00000193998	1315	0	0	0	0	0	0	0	0	Gm18984
ENSMUST00000194886	20182	0	0	0	0	0	0	0	0	Gm30414
ENSMUST00000195081	286	0	0	0	0	0	0	0	0	Gm37791
ENSMUST00000194219	2095	0	0	0	0	0	0	0	0	Gm7470
ENSMUST00000194305	881	0	0	0	0	0	0	0	0	Rps2-ps2
ENSMUST00000194872	1705	0	0	0	0	0	0	0	0	Gm38216
ENSMUST00000132064	937099	0	0	0	0	0	0	0	0	Sntg1
ENSMUST00000191683	937390	0	0	0	0	0	0	0	0	Sntg1
ENSMUST00000140295	937764	0	0	0	0	0	0	0	0	Sntg1
ENSMUST00000140302	937201	0	0	0	0	0	0	0	0	Sntg1
ENSMUST00000115484	107338	0	0	0	0	0	0	0	0	Sntg1
ENSMUST00000135046	107055	0	0	0	0	0	0	0	0	Sntg1
ENSMUST00000115488	440469	0	0	0	0	0	0	0	0	Sntg1
ENSMUST00000144593	623310	0	0	0	0	0	0	0	0	Sntg1
ENSMUST00000134075	517979	0	0	0	0	0	0	0	0	Sntg1
ENSMUST00000194098	2113	0	0	0	0	0	0	0	0	Sntg1
ENSMUST00000126083	347665	0	0	0	0	0	0	0	0	Sntg1
ENSMUST00000192338	2532	0	0	0	0	0	0	0	0	Gm38024
ENSMUST00000140995	400	0	0	0	0	0	0	0	0	Gm16284
ENSMUST00000194602	3534	0	0	0	0	0	0	0	0	Gm38259
ENSMUST00000103887	110	0	0	0	0	0	0	0	0	Gm23358
ENSMUST00000193281	1164	0	0	0	0	0	0	0	0	Gm37005
ENSMUST00000119877	240	1	0.26	2	0.39	5	0.98	0	0	Gm15452
ENSMUST00000191876	198	0	0	0	0	0	0	0	0	Gm36964
ENSMUST00000102181	110	0	0	0	0	0	0	0	0	Gm24276
ENSMUST00000151704	340	0	0	0	0	0	0	0	0	Gm6152
ENSMUST00000192115	340	0	0	0	0	0	0	0	0	Gm7445
ENSMUST00000085919	626	0	0	0	0	0	0	0	0	Gm7493
ENSMUST00000193635	1050	0	0	0	0	0	0	0	0	Gm37629
ENSMUST00000195333	518	0	0	0	0	0	0	0	0	Gm38008
ENSMUST00000195180	3259	0	0	0	0	0	0	0	0	Gm37143
ENSMUST00000040649	1915	0	0	0	0	0	0	0	0	Gm6187
ENSMUST00000192026	636	0	0	0	0	0	0	0	0	Gm18299
ENSMUST00000195217	1170	0	0	0	0	0	0	0	0	Gm7512
ENSMUST00000083691	103	0	0	0	0	0	0	0	0	Gm24765
ENSMUST00000192792	2185	0	0	0	0	0	0	0	0	Gm18300
ENSMUST00000072079	2048	783	23.55	838	18.99	1331	30.66	660	20.95	Rrs1
ENSMUST00000144177	30023	10.9001	0.21	0	0	7.33043	0.11	0	0	Adhfe1
ENSMUST00000027044	28847	14.0456	0.43	0	0	16.6691	0.39	1.49057	0.05	Adhfe1
ENSMUST00000130927	5596	0	0	0	0	0	0	0	0	Adhfe1
ENSMUST00000186467	7462	0	0	0	0	0	0	0	0	Adhfe1
ENSMUST00000190654	32555	0.0542708	0	1	0.02	0.000444013	0	1.50943	0.05	Adhfe1
ENSMUST00000115480	70261	0	0	0	0	0	0	0	0	2610203C22Rik
ENSMUST00000145176	67633	0	0	0	0	0	0	0	0	2610203C22Rik
ENSMUST00000148585	30732	0	0	0	0	0	0	0	0	2610203C22Rik
ENSMUST00000153239	30158	0	0	0	0	0	0	0	0	2610203C22Rik
ENSMUST00000148310	27730	0	0	0	0	0	0	0	0	2610203C22Rik
ENSMUST00000121942	1102	2	0.11	1	0.04	4	0.17	0	0	Gm6161
ENSMUST00000088666	25945	0	0	0	0	0	0	0	0	3110035E14Rik
ENSMUST00000191209	1328	0	0	0	0	0	0	0	0	Gm29520
ENSMUST00000088658	32795	757.411	9.37	54.2427	0.51	866.544	8.21	86.1111	1.12	Mybl1
ENSMUST00000115468	30488	36.6599	0.91	0	0	59.1801	1.12	1.88889	0.05	Mybl1
ENSMUST00000160022	2479	0	0	4.72426	0.4	0	0	0	0	Mybl1
ENSMUST00000160451	5181	11.9286	1.06	0	0	9.27583	0.63	0	0	Mybl1
ENSMUST00000188212	17792	0	0	3.03309	0.18	0	0	0	0	Mybl1
ENSMUST00000057438	29761	1674.96	10.58	3094.06	14.73	2239.05	10.84	2014.2	13.43	Vcpip1
ENSMUST00000181821	44275	0	0	0	0	5.59664	0.13	0	0	1700034P13Rik
ENSMUST00000181358	43363	7.03987	0.32	32.9422	1.14	4.35577	0.15	22.7974	1.1	1700034P13Rik
ENSMUST00000191287	22776	1.00019	0.09	0	0	0	0	0	0	1700034P13Rik
ENSMUST00000189431	22509	0	0	0	0	0	0	0	0	1700034P13Rik
ENSMUST00000189322	7387	0	0	0	0	0	0	0	0	1700034P13Rik
ENSMUST00000166384	102737	222.71	3.7	161.013	2.02	160.513	2.04	55.9102	0.98	Sgk3
ENSMUST00000188782	102628	0	0	39.3118	0.48	22.2746	0.28	51.4655	0.89	Sgk3
ENSMUST00000168907	102703	311.66	5.08	359.75	4.42	291.731	3.64	303.612	5.22	Sgk3
ENSMUST00000188625	32181	1.04879	0.02	2.04598	0.03	2.12081	0.03	0	0	Sgk3
ENSMUST00000188738	101434	19.4757	0.43	0	0	26.3656	0.44	28.561	0.66	Sgk3
ENSMUST00000188298	101801	32.9485	0.65	26.9687	0.4	64.3718	0.98	18.7226	0.39	Sgk3
ENSMUST00000171265	52572	40.9144	0.68	125.267	1.58	114.844	1.47	84.9202	1.5	Sgk3
ENSMUST00000188830	17311	11.9544	1.63	0	0	0	0	14.1094	2.03	Sgk3
ENSMUST00000189050	24234	1.888	0.16	16.4065	1.03	0	0	0	0	Sgk3
ENSMUST00000097826	51457	121.568	2.74	221.48	3.77	286.309	4.95	138.101	3.29	Sgk3
ENSMUST00000191338	5611	33.5191	0.57	53.5318	0.69	26.8149	0.35	36.5891	0.66	Sgk3
ENSMUST00000188486	3748	10.3126	0.17	30.2252	0.37	11.6554	0.15	38.0088	0.66	Sgk3
ENSMUST00000063059	357	2	0.35	1.0005	0.13	1	0.13	0	0	Gm6195
ENSMUST00000158291	105	0	0	0	0	0	0	0	0	Gm22607
ENSMUST00000052843	13888	1.52331	0.03	5.64571	0.09	1.00006	0.02	5	0.12	Mcmdc2
ENSMUST00000171802	32317	0	0	0	0	0	0	0	0	Mcmdc2
ENSMUST00000125294	31785	3.55064	0.11	2.21043	0.05	0	0	0	0	Mcmdc2
ENSMUST00000140948	33416	0	0	2.38954	0.03	3.9997	0.06	3	0.06	Mcmdc2
ENSMUST00000118098	9953	1.92593	0.06	4.75447	0.11	0	0	3	0.09	Mcmdc2
ENSMUST00000183059	8835	6.00001	0.49	0	0	3.99996	0.25	2	0.17	Mcmdc2
ENSMUST00000182580	2160	183.178	23.85	199.127	19.53	234.803	23.42	146.082	20.08	Snhg6
ENSMUST00000182819	1201	31.3458	2.37	25.6269	1.46	26.3835	1.53	25.3882	2.02	Snhg6
ENSMUST00000182043	873	0	0	0	0	2.44315	0.18	4.96075	0.49	Snhg6
ENSMUST00000182498	2079	8.59174	0.95	4.36663	0.36	6.1785	0.52	9.2361	1.07	Snhg6
ENSMUST00000182742	2093	21.8843	3.37	33.8792	3.93	48.1918	5.68	29.3333	4.77	Snhg6
ENSMUST00000175437	87	0	0	0	0	0	0	0	0	Snord87
ENSMUST00000185184	7770	0	0	0	0	0.000902785	0	2.57e-05	0	Tcf24
ENSMUST00000097824	2639	0	0	0	0	0.99939	0.02	0.999974	0.02	Tcf24
ENSMUST00000192299	1374	0	0	0	0	0.999707	0.03	0	0	E330040D14Rik
ENSMUST00000147000	17069	0	0	0	0	0	0	0	0	Ppp1r42
ENSMUST00000124874	34830	0	0	0	0	0	0	0	0	Ppp1r42
ENSMUST00000027049	40513	0	0	0	0	0	0	1	0.05	Ppp1r42
ENSMUST00000130102	40306	0	0	0	0	0	0	0	0	Ppp1r42
ENSMUST00000176398	30315	0	0	0	0	0	0	0	0	Ppp1r42
ENSMUST00000155163	14068	0	0	0	0	0	0	0	0	Ppp1r42
ENSMUST00000134692	9980	0	0	0	0	0	0	0	0	Gm15818
ENSMUST00000179194	104	0	0	0	0	0	0	0	0	Gm24674
ENSMUST00000027050	13527	622.128	22.56	554.286	15.15	877.99	24.39	467.226	17.89	Cops5
ENSMUST00000190155	10286	0	0	0	0	0	0	0	0	Cops5
ENSMUST00000186528	10744	87.0736	5.57	87.4759	4.22	59.3349	2.91	64.7364	4.37	Cops5
ENSMUST00000188619	7463	10.4932	0.84	0.0634826	0	21.7391	1.33	14.4729	1.22	Cops5
ENSMUST00000139578	7019	129.671	3.62	177.937	3.75	137.904	2.95	96.6146	2.85	Cops5
ENSMUST00000150509	5129	3.42489	0.23	3.0495	0.16	1.73832	0.09	0	0	Cops5
ENSMUST00000191296	666	8.20925	0.76	13.8654	0.97	7.29296	0.52	3.95047	0.39	Cops5
ENSMUST00000190610	1356	0	0	2.32201	0.08	1	0.03	7.00005	0.34	Cspp1
ENSMUST00000191012	9529	1	0.18	0	0	0	0	0	0	Cspp1
ENSMUST00000071087	98552	349.805	4.95	400.193	4.26	382.015	4.14	297.147	4.44	Cspp1
ENSMUST00000143606	23546	10.2152	0.19	1.00658	0.01	3.03103	0.04	4.03517	0.08	Cspp1
ENSMUST00000191360	20800	0	0	0	0	0	0	0	0	Cspp1
ENSMUST00000117415	28857	0	0	0	0	0	0	0	0	Cspp1
ENSMUST00000191521	19106	0	0	0	0	1.57641	0.15	0	0	Cspp1
ENSMUST00000118263	28204	15.7409	0.45	13.6024	0.29	5.68959	0.12	15.6021	0.47	Cspp1
ENSMUST00000122156	28561	2.04866	0.05	16.7137	0.31	9.31162	0.17	12.1541	0.31	Cspp1
ENSMUST00000190063	19082	0	0	3.54006	0.36	0	0	0	0	Cspp1
ENSMUST00000119714	27318	0	0	1.05899	0.04	0	0	6.12205	0.31	Cspp1
ENSMUST00000134716	20169	0	0	0	0	0	0	0	0	Cspp1
ENSMUST00000155974	18669	0	0	0	0	0	0	0	0	Cspp1
ENSMUST00000186294	89653	26.3157	0.47	59.5237	0.81	72.5723	1	46.4339	0.88	Cspp1
ENSMUST00000149214	9652	0	0	0	0	0	0	0	0	Cspp1
ENSMUST00000190318	5009	69.2505	0.85	80.6901	0.75	37.5878	0.35	80.4861	1.04	Cspp1
ENSMUST00000188249	11436	18.3028	1.31	4.34139	0.23	6.26393	0.34	13.7219	1.04	Cspp1
ENSMUST00000153804	9214	0	0	3.20521	0.18	1.05293	0.06	3.23984	0.26	Cspp1
ENSMUST00000188449	15343	1.04673	0.12	1.11817	0.1	1.9486	0.17	1.08824	0.13	Cspp1
ENSMUST00000123261	2571	0	0	5.69451	0.41	0	0	3.30783	0.33	Cspp1
ENSMUST00000185422	12691	0	0	0	0	0	0	0.0790851	0.02	Cspp1
ENSMUST00000190625	4316	0	0	0	0	0	0	0	0	Cspp1
ENSMUST00000187226	21298	0.140969	0.01	0	0	0.16106	0.01	0	0	Cspp1
ENSMUST00000136283	1307	6	0.47	8.10184	0.48	3	0.18	6.00005	0.5	Cspp1
ENSMUST00000128164	4035	13.0571	1.2	15.1042	1.05	12.7402	0.9	4.9092	0.48	Cspp1
ENSMUST00000136898	3503	0	0	1.07127	0.11	5.1438	0.56	1.10309	0.16	Cspp1
ENSMUST00000148663	2353	0.0763074	0.01	47.0346	3.36	30.9058	2.24	35.5696	3.56	Cspp1
ENSMUST00000194474	920	0	0	0	0	0	0	0	0	1700047N06Rik
ENSMUST00000088615	95100	3122.82	27.56	4462.79	29.68	3737.26	25.27	3481.78	32.43	Arfgef1
ENSMUST00000187417	3012	6.94198	0.75	0	0	4.8095	0.4	0	0	Arfgef1
ENSMUST00000142497	7126	42.0969	3.56	5.80731	0.37	0	0	0	0	Arfgef1
ENSMUST00000156563	3662	6.14009	0.11	11.2044	0.15	12.2077	0.16	15.2127	0.28	Arfgef1
ENSMUST00000128834	550	0	0	0	0	0	0	1.00586	0.14	Arfgef1
ENSMUST00000131556	59596	0	0	6.18462	0.08	0	0	0	0	Arfgef1
ENSMUST00000186813	1162	0	0	1.0175	0.04	1.67682	0.07	0	0	Arfgef1
ENSMUST00000186720	5053	0	0	0	0	2.04284	0.12	0	0	Arfgef1
ENSMUST00000157528	240	0	0	0	0	0	0	0	0	Gm26348
ENSMUST00000192111	1722	1.00004	0.04	1.00027	0.03	0	0	6.00017	0.23	Gm37569
ENSMUST00000153695	395226	0	0	0	0	0	0	0	0	Cpa6
ENSMUST00000035577	395219	0	0	0	0	0	0	0	0	Cpa6
ENSMUST00000147575	5349	0	0	0	0	0	0	0	0	Cpa6
ENSMUST00000140938	124540	0	0	0	0	0	0	0	0	Cpa6
ENSMUST00000194845	2745	0	0	0	0	0	0	0	0	Gm38005
ENSMUST00000118350	1456	0	0	0	0	0	0	0	0	Gm15604
ENSMUST00000179958	107	0	0	0	0	0	0	0	0	Gm25253
ENSMUST00000119252	492	0	0	0	0	0	0	0	0	Gm15603
ENSMUST00000192705	1922	0	0	0	0	0	0	0	0	Gm37133
ENSMUST00000189483	1242	0	0	0	0	0	0	0	0	Gm5522
ENSMUST00000188013	759	0	0	0	0	0	0	0	0	Gm28659
ENSMUST00000157960	91	0	0	0	0	0	0	0	0	Gm22963
ENSMUST00000027056	310217	0	0	0	0	0	0	0	0	Prex2
ENSMUST00000190935	3084	0	0	0	0	0	0	0	0	Prex2
ENSMUST00000189822	51542	0	0	0	0	0	0	0	0	Prex2
ENSMUST00000187694	19906	0	0	0	0	0	0	0	0	Prex2
ENSMUST00000188189	39832	0	0	0	0	0	0	0	0	Prex2
ENSMUST00000187745	39900	0	0	0	0	0	0	0	0	Prex2
ENSMUST00000189385	35632	0	0	0	0	0	0	0	0	Prex2
ENSMUST00000188154	14212	0	0	0	0	0	0	0	0	Prex2
ENSMUST00000104130	128	0	0	0	0	0	0	0	0	Gm24173
ENSMUST00000187404	609	0	0	0	0	0	0	0	0	Gm28686
ENSMUST00000193623	3039	0	0	0	0	0	0	0	0	Gm37410
ENSMUST00000171690	187707	0	0	0	0	0	0	0	0	A830018L16Rik
ENSMUST00000048613	561797	0	0	0	0	0	0	0	0	A830018L16Rik
ENSMUST00000150870	104598	0	0	0	0	0	0	0	0	A830018L16Rik
ENSMUST00000142117	123596	0	0	0	0	0	0	0	0	A830018L16Rik
ENSMUST00000141512	519629	0	0	0	0	0	0	0	0	A830018L16Rik
ENSMUST00000135014	187353	0	0	0	0	0	0	0	0	A830018L16Rik
ENSMUST00000137824	560889	0	0	0	0	0	0	0	0	A830018L16Rik
ENSMUST00000179089	560889	0	0	0	0	0	0	0	0	A830018L16Rik
ENSMUST00000141339	81323	0	0	0	0	0	0	0	0	A830018L16Rik
ENSMUST00000191437	17326	0	0	0	0	0	0	0	0	A830018L16Rik
ENSMUST00000194502	2471	0	0	0	0	0	0	0	0	Gm38178
ENSMUST00000188880	262	0	0	0	0	0	0	0	0	Gm29273
ENSMUST00000195360	2144	0	0	0	0	0	0	0	0	Gm38069
ENSMUST00000187748	873	0	0	0	0	0	0	0	0	Gm7560
ENSMUST00000179834	107	0	0	0	0	0	0	0	0	Gm22633
ENSMUST00000183490	121	0	0	0	0	0	0	0	0	Mir6341
ENSMUST00000181461	807	0	0	0	0	0	0	0	0	Gm2383
ENSMUST00000182390	687	0	0	0	0	0	0	0	0	Gm6216
ENSMUST00000181272	5528	0	0	0	0	0	0	0	0	Gm17644
ENSMUST00000186962	853	0	0	0	0	0	0	0	0	Gm29663
ENSMUST00000177608	168916	0	0	0	0	0	0	0	0	Sulf1
ENSMUST00000180062	168049	0	0	1.09e-05	0	0	0	0	0	Sulf1
ENSMUST00000186051	159958	0	0	0	0	0	0	0	0	Sulf1
ENSMUST00000187376	104458	0	0	0	0	0	0	0	0	Sulf1
ENSMUST00000088585	141849	0	0	1.12e-05	0	0	0	0	0	Sulf1
ENSMUST00000189541	67086	0	0	0	0	0	0	0	0	Sulf1
ENSMUST00000186405	58521	0	0	0	0	0	0	0	0	Sulf1
ENSMUST00000186674	3376	0	0	0	0	0	0	0	0	Sulf1
ENSMUST00000189447	4470	0	0	0	0	0	0	0	0	Sulf1
ENSMUST00000185780	18402	0	0	0.999978	0.02	0	0	0	0	Sulf1
ENSMUST00000188454	126102	35.4018	0.26	85.4802	0.47	30.6175	0.17	71.0753	0.55	Slco5a1
ENSMUST00000115403	124584	0.278963	0	0.0378193	0	0.382475	0	0.26711	0	Slco5a1
ENSMUST00000115402	119830	0	0	0	0	0	0	0	0	Slco5a1
ENSMUST00000136197	112541	0	0	3.48194	0.03	0	0	5.65762	0.07	Slco5a1
ENSMUST00000146763	111232	0	0	0	0	0	0	0	0	Slco5a1
ENSMUST00000147606	111232	0	0	0	0	0	0	0	0	Slco5a1
ENSMUST00000133201	43714	1.31923	0.12	0	0	0	0	0	0	Slco5a1
ENSMUST00000191566	15359	0	0	0	0	0	0	0	0	Slco5a1
ENSMUST00000191708	551	0	0	0	0	0	0	0	0	Gm37162
ENSMUST00000059065	321	0	0	0	0	0	0	0	0	Gm5250
ENSMUST00000187394	9825	0	0	0	0	0	0	0	0	Gm29283
ENSMUST00000047577	13707	0	0	0	0	0	0	0	0	Prdm14
ENSMUST00000081713	233335	439.206	3.31	167.213	0.95	120.076	0.69	90.1779	0.72	Ncoa2
ENSMUST00000068304	234925	861.888	6.63	2046.7	11.86	1532.26	9.03	1772.47	14.39	Ncoa2
ENSMUST00000006037	231609	255.043	3.21	465.328	4.41	187.409	1.81	240.793	3.2	Ncoa2
ENSMUST00000185275	1330	6	0.28	19	0.66	9	0.32	17	0.83	Ncoa2
ENSMUST00000146784	1909	1.09928	0.12	2.06243	0.17	0	0	4.34943	0.51	Ncoa2
ENSMUST00000133232	2590	0	0	1.62693	0.13	2.6807	0.21	3.5553	0.39	Ncoa2
ENSMUST00000147927	209583	0	0	0	0	0	0	13.8382	0.26	Ncoa2
ENSMUST00000143603	208105	3.84891	0.06	37.9366	0.46	12.1377	0.15	19.8508	0.34	Ncoa2
ENSMUST00000139970	190146	4.81029	0.1	7.13692	0.11	5.43311	0.09	20.8319	0.46	Ncoa2
ENSMUST00000124088	189424	1.14285	0.02	0	0	0	0	1.13777	0.03	Ncoa2
ENSMUST00000145280	109617	1.96223	0.29	0	0	0	0	0	0	Ncoa2
ENSMUST00000195493	2253	4	0.11	4	0.08	3	0.06	2	0.06	Gm38376
ENSMUST00000195811	1626	1	0.04	1	0.03	0	0	0	0	Gm37409
ENSMUST00000183805	82	0	0	0	0	0	0	0	0	Gm27881
ENSMUST00000194484	695	0	0	0	0	0	0	0	0	Gm38223
ENSMUST00000194357	1872	0	0	1	0.02	1	0.03	4	0.14	Gm37702
ENSMUST00000157157	112	0	0	0	0	0	0	0	0	Gm23169
ENSMUST00000195506	4642	4	0.05	8	0.08	9	0.09	11	0.15	Gm38120
ENSMUST00000195718	2248	1	0.03	3	0.06	4	0.08	8	0.23	Gm38380
ENSMUST00000185813	12344	0	0	0	0	0	0	0	0	Gm29570
ENSMUST00000187246	644	0	0	0	0	0	0	0	0	Gm7593
ENSMUST00000027068	25213	2819.25	59.1	3330.58	52.6	3729.91	59.89	2491.26	55.12	Tram1
ENSMUST00000185447	3655	6.00687	0.62	1.64062	0.13	6.00433	0.48	0	0	Tram1
ENSMUST00000188377	11758	6.74203	0.83	8.78004	0.82	8.08443	0.77	2.74348	0.36	Tram1
ENSMUST00000027071	37217	220	3.01	230	2.37	267.894	2.81	154	2.23	Lactb2
ENSMUST00000156222	8417	0	0	0	0	1.10574	0.13	0	0	Lactb2
ENSMUST00000194537	1266	6.00018	0.29	10.0001	0.37	2	0.07	4.00001	0.21	Gm38319
ENSMUST00000088542	32953	0	0	1	0.02	0	0	0	0	Xkr9
ENSMUST00000104180	131	0	0	0	0	0	0	0	0	Gm26273
ENSMUST00000180415	997	0	0	0	0	2	0.09	0	0	Gm5523
ENSMUST00000194709	2249	0	0	0	0	0	0	0	0	Gm36947
ENSMUST00000158733	308	0	0	0	0	0	0	0	0	Gm25491
ENSMUST00000193148	3605	0	0	0	0	0	0	0	0	Gm37400
ENSMUST00000027066	141247	17.7367	0.25	86.97	0.93	0.0585052	0	95.957	1.43	Eya1
ENSMUST00000168081	141278	10.9572	0.15	58.7889	0.62	61.6126	0.67	0.00316908	0	Eya1
ENSMUST00000080664	140454	21.4634	0.39	0	0	19.0142	0.26	0	0	Eya1
ENSMUST00000190337	133928	0.00272777	0	0.00787638	0	0	0	11.1246	0.33	Eya1
ENSMUST00000189526	23567	0	0	0	0	0	0	0	0	Eya1
ENSMUST00000188857	52020	0	0	0	0	3.31476	0.22	0	0	Eya1
ENSMUST00000185453	33922	0	0	0	0	0	0	3.91526	0.38	Eya1
ENSMUST00000187790	39062	0.839874	0.08	0	0	0	0	0	0	Eya1
ENSMUST00000185329	8848	0	0	3.23321	0.04	0	0	0	0	Eya1
ENSMUST00000179783	100	0	0	0	0	0	0	0	0	Gm22616
ENSMUST00000193605	439	0	0	0	0	0	0	0	0	Gm37444
ENSMUST00000187401	23995	0	0	0	0	0	0	0	0	Gm9947
ENSMUST00000067599	2920	0	0	0	0	0	0	0	0	Gm9947
ENSMUST00000027062	2645	0	0	0	0	0	0	1	0.04	Msc
ENSMUST00000190719	1608	3	0.25	0	0	0	0	0	0	Msc
ENSMUST00000188982	731	0	0	0	0	0	0	0	0	Msc
ENSMUST00000190471	1226	0	0	0	0	1	0.04	0	0	Msc
ENSMUST00000194866	4321	0	0	0	0	0	0	0	0	Gm37412
ENSMUST00000121569	288	2	0.43	3	0.48	4	0.66	1	0.23	Smt3h2-ps4
ENSMUST00000121367	894	17	1.17	20	1.04	21	1.11	16	1.16	Rpl5-ps1
ENSMUST00000041447	46215	0	0	0	0	0	0	0	0	Trpa1
ENSMUST00000157534	120	0	0	0	0	0	0	0	0	Gm26345
ENSMUST00000086739	996	2	0.12	1	0.05	0	0	0	0	Gm10566
ENSMUST00000175681	425295	0	0	0	0	0	0	0	0	Kcnb2
ENSMUST00000170146	411299	0	0	0	0	0	0	0	0	Kcnb2
ENSMUST00000193873	1533	0	0	0	0	0	0	0	0	Gm38116
ENSMUST00000194564	2089	0	0	0	0	0	0	0	0	Gm37138
ENSMUST00000158204	112	0	0	0	0	0	0	0	0	Gm25227
ENSMUST00000104189	132	0	0	0	0	0	0	0	0	Gm25168
ENSMUST00000188671	547	0	0	0	0	0	0	0	0	Gm6060
ENSMUST00000188400	100	0	0	0	0	0	0	0	0	Gm28669
ENSMUST00000188371	38407	38.691	1.05	55.4662	1.13	91.3777	1.9	58.2814	1.67	Terf1
ENSMUST00000186565	16359	72.0766	4.59	117.395	5.63	123.109	6	30.8027	2.07	Terf1
ENSMUST00000027057	37807	150.34	5.86	224.492	6.59	171.077	5.11	130.082	5.35	Terf1
ENSMUST00000188684	14463	7.89254	0.17	15.6464	0.25	4.43689	0.07	9.83388	0.22	Terf1
ENSMUST00000194867	3169	11	0.21	14.9998	0.22	0.000432911	0	11.9853	0.25	Gm37509
ENSMUST00000040695	38861	0	0	0.00016493	0	6.99957	0.12	0.0146938	0	Sbspon
ENSMUST00000158318	303	0	0	0	0	0	0	0	0	Gm23259
ENSMUST00000185778	553	0	0	0	0	0	0	0	0	Gm7634
ENSMUST00000115367	15234	0	0	0	0	0	0	0	0	4930444P10Rik
ENSMUST00000145070	27347	0	0	0	0	0	0	0	0	4930444P10Rik
ENSMUST00000151004	27347	0	0	0	0	0	0	0	0	4930444P10Rik
ENSMUST00000140597	788	8.45238	1.24	3.75995	0.41	0	0	9.90813	1.53	Rpl7
ENSMUST00000058437	3368	20268	1073.3	21142.1	843.52	29866.3	1211.55	17145.9	958.3	Rpl7
ENSMUST00000141217	3097	32.7032	1.26	77.6063	2.25	49.6516	1.47	93.224	3.79	Rpl7
ENSMUST00000151017	1321	80.7983	4.05	136.501	5.15	79.261	3.04	183.075	9.68	Rpl7
ENSMUST00000149566	2448	8828.45	648.83	10722.3	593.71	10289.5	579.28	6194.07	480.46	Rpl7
ENSMUST00000125005	1894	21.5763	1.69	35.6826	2.11	20.2144	1.22	43.7818	3.63	Rpl7
ENSMUST00000027053	27961	165	2.83	279.01	3.61	251.733	3.31	212.93	3.86	Rdh10
ENSMUST00000152626	2046	0	0	16.9902	0.4	11.2669	0.27	19.0704	0.63	Rdh10
ENSMUST00000192560	2321	0	0	0	0	0	0	0	0	Gm38249
ENSMUST00000186343	15557	0	0	0	0	0	0	0	0	Gm28095
ENSMUST00000162751	290633	21.7006	0.44	0	0	37.6348	0.59	0.00466791	0	Stau2
ENSMUST00000054668	290428	0	0	0	0	0	0	0	0	Stau2
ENSMUST00000162627	290425	0	0	0	0	0	0	0	0	Stau2
ENSMUST00000027052	290497	10.4339	0.23	5.8986	0.1	3.3047	0.06	3.19994	0.08	Stau2
ENSMUST00000162435	291297	0	0	0	0	0	0	0	0	Stau2
ENSMUST00000159558	175805	0	0	0	0	0	0	0	0	Stau2
ENSMUST00000128957	175762	22.3834	0.35	0.00546972	0	0.0153579	0	0	0	Stau2
ENSMUST00000131257	176497	0	0	7.76099	0.1	0	0	0	0	Stau2
ENSMUST00000115360	31198	40.1162	1.12	0	0	14.3148	0.31	0	0	Stau2
ENSMUST00000162007	174950	206.761	4.3	109.335	1.71	413.004	6.57	109.457	2.4	Stau2
ENSMUST00000127420	174955	0.00630596	0	0	0	0	0	12.3395	0.26	Stau2
ENSMUST00000149320	173714	0	0	0	0	0	0	0	0	Stau2
ENSMUST00000151888	125128	0	0	0	0	0	0	0	0	Stau2
ENSMUST00000153966	79639	6.13499	0.83	0	0	0	0	0	0	Stau2
ENSMUST00000115359	59546	20.8987	1.12	5.99992	0.24	57.7259	2.37	6.99901	0.4	Stau2
ENSMUST00000145092	59918	1.56481	0.17	0	0	0	0	0	0	Stau2
ENSMUST00000144138	59808	0	0	0	0	0	0	0	0	Stau2
ENSMUST00000161626	5270	0	0	0	0	0	0	0	0	Gm7568
ENSMUST00000160446	14330	0	0	0	0	0	0	0	0	Gm7568
ENSMUST00000159190	5229	0	0	0	0	0	0	0	0	Gm7568
ENSMUST00000182554	78523	10.1483	0.41	12.4529	0.38	12.3917	0.39	10.1383	0.44	Ube2w
ENSMUST00000182080	21061	0	0	0	0	0	0	0	0	Ube2w
ENSMUST00000117146	49708	457.397	12.92	599.957	12.76	606.805	13.13	499.671	14.89	Ube2w
ENSMUST00000133639	37324	0	0	0	0	1.28548	0.12	0	0	Ube2w
ENSMUST00000136455	35127	29.4545	1.2	51.5538	1.58	20.5182	0.64	39.1902	1.68	Ube2w
ENSMUST00000132919	17306	0	0	2.03638	0.22	0	0	0	0	Ube2w
ENSMUST00000195710	2980	2	0.04	9	0.14	5	0.08	8	0.17	Gm38342
ENSMUST00000188641	15160	309.713	9.47	351.155	8.09	441.974	10.35	292.776	9.45	Tceb1
ENSMUST00000115352	14276	155.022	9.95	177.552	8.58	218.586	10.74	197.391	13.37	Tceb1
ENSMUST00000186948	13877	39.634	3.81	17.1434	1.24	88.3371	6.5	14.5985	1.48	Tceb1
ENSMUST00000187910	13870	6.91572	0.69	0	0	7.03243	0.54	0	0	Tceb1
ENSMUST00000185771	13724	2.38568	0.2	14.2224	0.89	15.9973	1.02	6.68338	0.59	Tceb1
ENSMUST00000185393	4698	69.3303	11.67	90.9277	11.53	67.3696	8.68	58.7238	10.43	Tceb1
ENSMUST00000186701	13154	0	0	0	0	1.70441	0.15	3.82742	0.47	Tceb1
ENSMUST00000188987	10065	0	0	0	0	0	0	0	0	Tceb1
ENSMUST00000186541	9961	0	0	0	0	0	0	0	0	Tceb1
ENSMUST00000190986	9198	0	0	0	0	0	0	2	0.34	Tceb1
ENSMUST00000191535	9307	0	0	1.00001	0.14	0	0	3	0.6	Tceb1
ENSMUST00000181371	4727	0	0	0	0	0	0	0	0	D030040B21Rik
ENSMUST00000186738	683	0	0	0	0	0	0	0	0	Gm7654
ENSMUST00000177501	12989	14.5543	0.55	90.8209	2.58	38.9553	1.12	46.341	1.84	Tmem70
ENSMUST00000177532	12006	2.92781	0.35	2.08608	0.19	3.51639	0.32	0	0	Tmem70
ENSMUST00000065373	13066	310.518	11.18	349.093	9.47	500.03	13.8	174.659	6.64	Tmem70
ENSMUST00000176451	576	0	0	0	0	7.498	0.95	0	0	Tmem70
ENSMUST00000191260	3897	0	0	0	0	3.82321	0.27	0	0	Ly96
ENSMUST00000026881	21179	43	4.19	41	3.01	48.1768	3.6	34	3.5	Ly96
ENSMUST00000190366	21030	0	0	0	0	0	0	0	0	Ly96
ENSMUST00000185649	419	0	0	0	0	0	0	0	0	Gm29649
ENSMUST00000071842	1860	0	0	0	0	0	0	0	0	Gm5828
ENSMUST00000186604	193447	0	0	0	0	0	0	0	0	Gm28376
ENSMUST00000194790	827	0	0	0	0	0	0	0	0	4921511E07Rik
ENSMUST00000186024	39660	0	0	0.294368	0.02	0	0	0	0	Jph1
ENSMUST00000038382	102952	1	0.01	7.70563	0.07	8	0.08	5	0.07	Jph1
ENSMUST00000188872	4210	0	0	0	0	0	0	0	0	Gm28783
ENSMUST00000026879	18910	2	0.03	0	0	0.00182432	0	0	0	Gdap1
ENSMUST00000150457	13341	0	0	0	0	0	0	0	0	Gdap1
ENSMUST00000189736	16164	0	0	0	0	0	0	0	0	Gdap1
ENSMUST00000189465	3680	0	0	0	0	1.99818	0.03	0	0	Gdap1
ENSMUST00000187817	4701	0	0	0	0	0	0	0	0	Gm28784
ENSMUST00000187478	379	0	0	0	0	0	0	0	0	Gm28785
ENSMUST00000188959	472	0	0	0	0	0	0	0	0	Gm5251
ENSMUST00000186192	2870	1	0.02	5	0.08	3	0.05	0	0	Rbm6-ps1
ENSMUST00000186816	486	0	0	0	0	0	0	0	0	Gm6075
ENSMUST00000158909	111	0	0	0	0	0	0	0	0	Gm25166
ENSMUST00000088476	29039	0	0	0	0	0	0	0	0	Pi15
ENSMUST00000186267	25998	0	0	0	0	0	0	0	0	Gm28154
ENSMUST00000155588	51258	0	0	0	0	0	0	0	0	Gm16070
ENSMUST00000127328	34743	0	0	0	0	0	0	0	0	Gm16070
ENSMUST00000149914	2272	0	0	0	0	0	0	0	0	Gm16070
ENSMUST00000159958	38531	0	0	0	0	0	0	0	0	Crispld1
ENSMUST00000160305	18835	0	0	0	0	0	0	0	0	Crispld1
ENSMUST00000095075	39257	0	0	0	0	0	0	0	0	Crispld1
ENSMUST00000189853	63503	0	0	0	0	0	0	0	0	Gm28153
ENSMUST00000190885	1399	0	0	0	0	0	0	0	0	Gm7690
ENSMUST00000190763	6613	0	0	0	0	0	0	0	0	Gm18775
ENSMUST00000185706	3671	0	0	0	0	0	0	0	0	Gm17969
ENSMUST00000185773	10226	0	0	0	0	0	0	0	0	Gm28755
ENSMUST00000191057	23973	0	0	0	0	0	0	0	0	Gm28756
ENSMUST00000188360	10170	0	0	0	0	0	0	0	0	Gm28756
ENSMUST00000130669	30706	0	0	0	0	0	0	0	0	Crisp4
ENSMUST00000026876	30712	0	0	0	0	0	0	0	0	Crisp4
ENSMUST00000115340	21848	0	0	0	0	0	0	0	0	Crisp4
ENSMUST00000115344	30303	0	0	0	0	0	0	0	0	Crisp4
ENSMUST00000126871	13512	0	0	0	0	0	0	0	0	Defb44-ps
ENSMUST00000097818	971	0	0	0	0	0	0	0	0	Defb18
ENSMUST00000088463	14159	0	0	0	0	0	0	0	0	Gm15386
ENSMUST00000097817	4557	0	0	0	0	0	0	0	0	Gm15386
ENSMUST00000186435	985	0	0	0	0	0	0	0	0	Gm17837
ENSMUST00000187966	6083	0	0	0	0	0	0	0	0	Gm29006
ENSMUST00000189030	909	0	0	0	0	0	0	0	0	Gm5252
ENSMUST00000158175	72	0	0	0	0	0	0	0	0	Gm24075
ENSMUST00000185386	112	0	0	0	0	0	0	0	0	Gm28343
ENSMUST00000185704	279	0	0	0	0	0	0	0	0	Gm28344
ENSMUST00000159108	41541	0	0	0	0	0	0	0	0	Gm15825
ENSMUST00000037294	63325	0	0	0	0	0	0	0	0	Tfap2d
ENSMUST00000149505	41187	0	0	0	0	0	0	0	0	Tfap2d
ENSMUST00000162030	545	1	0.11	0	0	2	0.17	0	0	Gm10075
ENSMUST00000027059	29663	0	0	0	0	0	0	0	0	Tfap2b
ENSMUST00000187754	29124	0	0	0	0	0	0	0	0	Tfap2b
ENSMUST00000064976	22571	0	0	0	0	0	0	0	0	Tfap2b
ENSMUST00000191068	2137	0	0	0	0	0	0	0	0	Tfap2b
ENSMUST00000186972	5375	0	0	0	0	0	0	0	0	Tfap2b
ENSMUST00000189218	1045	0	0	0	0	0	0	0	0	Gm28340
ENSMUST00000190883	472	0	0	0	0	0	0	0	0	Gm28341
ENSMUST00000188428	2246	1	0.03	1	0.02	0	0	2	0.06	Gm4849
ENSMUST00000122719	65	0	0	0	0	0	0	0	0	Gm24633
ENSMUST00000193790	2499	0	0	0	0	0	0	0	0	Gm38382
ENSMUST00000088448	560286	0	0	0	0	0	0	0	0	Pkhd1
ENSMUST00000132647	34727	0	0	0	0	0	0	0	0	Pkhd1
ENSMUST00000147480	25112	0	0	0	0	0	0	0	0	Pkhd1
ENSMUST00000128051	11744	0	0	0	0	0	0	0	0	Pkhd1
ENSMUST00000194347	3479	0	0	0	0	0	0	0	0	Gm37315
ENSMUST00000161509	35849	0	0	0	0	0	0	0	0	4930486I03Rik
ENSMUST00000160969	553	0	0	0	0	0	0	0	0	Gm15795
ENSMUST00000093665	102	0	0	0	0	0	0	0	0	Gm24162
ENSMUST00000083625	73	0	0	0	0	0	0	0	0	Mir206
ENSMUST00000185494	5276	0	0	0	0	0	0	0	0	Gm28653
ENSMUST00000083546	119	0	0	0	0	0	0	0	0	Mir133b
ENSMUST00000027061	3592	0	0	0	0	0	0	0	0	Il17a
ENSMUST00000039046	7125	0	0	0	0	0	0	4.39996	0.24	Il17f
ENSMUST00000191111	1876	0.999971	0.1	0	0	0	0	2.60004	0.29	Il17f
ENSMUST00000189301	12835	2.93e-05	0	0	0	0	0	0	0	Il17f
ENSMUST00000190692	3107	0	0	0	0	0	0	0	0	Il17f
ENSMUST00000053266	17345	2087	42.41	1810.44	27.72	3236.44	50.38	1172.69	25.15	Mcm3
ENSMUST00000185296	17288	3.82417	0.07	11.7684	0.16	11.7673	0.16	8.35546	0.16	Mcm3
ENSMUST00000188112	716	0	0	11.2029	0.73	0	0	4.45309	0.4	Mcm3
ENSMUST00000191061	1769	45.1759	4.58	25.3967	1.94	129.794	10.09	31.5033	3.37	Mcm3
ENSMUST00000190421	1255	0	0	7.18965	0.37	0	0	0	0	Mcm3
ENSMUST00000186367	1186	0	0	0	0	0	0	0	0	Gm20587
ENSMUST00000185290	3029	0	0	0	0	0	0	0	0	Gm28065
ENSMUST00000158233	132	0	0	0	0	0	0	0	0	Gm24723
ENSMUST00000181654	1824	0	0	0	0	0	0	0	0	6720483E21Rik
ENSMUST00000189400	49045	8.02264	0.09	56.9689	0.5	16.2233	0.14	24.1528	0.29	Paqr8
ENSMUST00000068880	21216	37.9755	0.5	0.0310585	0	41.7767	0.42	26.8472	0.37	Paqr8
ENSMUST00000167119	17876	0.000600281	0	0	0	0	0	0	0	Paqr8
ENSMUST00000187651	13498	0.00128691	0	0	0	0	0	0	0	Paqr8
ENSMUST00000104126	131	0	0	0	0	0	0	0	0	Gm24171
ENSMUST00000185639	1204	0	0	0	0	0	0	1	0.08	Gm28064
ENSMUST00000160782	3902	2	0.35	0	0	1	0.13	0	0	Efhc1
ENSMUST00000038447	39154	1	0.03	2	0.04	5	0.11	1	0.03	Efhc1
ENSMUST00000037998	82931	585	5.55	520	3.72	605	4.4	460	4.61	Tram2
ENSMUST00000187210	39344	0	0	0	0	0	0	0	0	Tram2
ENSMUST00000186612	1635	0	0	0	0	0	0	0	0	Gm28287
ENSMUST00000189119	8440	0	0	0	0	0	0	0	0	Gm2693
ENSMUST00000027065	11593	8	0.42	10.1495	0.4	11.8211	0.48	2.41145	0.13	Tmem14a
ENSMUST00000027064	11503	0	0	1.85051	0.07	3.17891	0.12	4.58855	0.24	Tmem14a
ENSMUST00000191648	2100	0	0	0	0	0	0	0	0	Gm38224
ENSMUST00000027067	25073	0	0	3	0.1	0	0	0	0	Gsta3
ENSMUST00000121676	24415	0	0	0	0	0	0	0	0	Gsta3
ENSMUST00000124990	24218	0	0	0	0	0	0	0	0	Gsta3
ENSMUST00000190711	2792	0	0	0	0	0	0	0	0	Gsta3
ENSMUST00000185842	21235	0	0	0	0	1	0.07	0	0	Gm28836
ENSMUST00000178379	504	0	0	0	0	0	0	0	0	Gm7094
ENSMUST00000082032	13067	22.293	1.2	20	0.81	42.8795	1.76	10	0.57	Gm4956
ENSMUST00000178869	12520	4.26522	0.39	0	0	2.66002	0.19	0	0	Gm4956
ENSMUST00000179730	8263	1.4418	0.15	0	0	2.46044	0.19	0	0	Gm4956
ENSMUST00000178260	3804	0	0	0	0	0	0	0	0	Gm21909
ENSMUST00000088407	2560	2	0.06	0	0	0	0	2	0.07	Khdc1a
ENSMUST00000148174	1112	0	0	0	0	0	0	0	0	Gm16329
ENSMUST00000137146	228	0	0	0	0	0	0	0	0	Gm16327
ENSMUST00000070223	2515	0	0	0	0	0	0	0	0	Khdc1c
ENSMUST00000142979	1095	0	0	0	0	0	0	0	0	Gm2709
ENSMUST00000140035	228	0	0	0	0	0	0	0	0	Gm16533
ENSMUST00000147615	2818	0	0	0	0	0	0	2	0.06	Khdc1b
ENSMUST00000126985	196	0	0	0	0	0	0	0	0	Gm16328
ENSMUST00000029667	563179	271.689	2.55	412.7	2.92	253.044	1.82	253.593	2.51	Kcnq5
ENSMUST00000115300	563535	0	0	0	0	48.5795	0.33	0	0	Kcnq5
ENSMUST00000173058	559419	0	0	0	0	0	0	0	0	Kcnq5
ENSMUST00000174183	559419	0	0	0	0	36.1521	0.64	0	0	Kcnq5
ENSMUST00000173404	559419	35.2814	0.78	68.2022	1.14	3.22477	0.05	55.3797	1.3	Kcnq5
ENSMUST00000115299	495421	0	0	0	0	0	0	0	0	Kcnq5
ENSMUST00000134505	278259	0	0	2.00063	0.14	0	0	0	0	Kcnq5
ENSMUST00000192487	2327	0	0	1.00063	0.02	1	0.02	0	0	Gm36949
ENSMUST00000119064	1124	43.0004	2.36	38.0006	1.57	39	1.64	22.0007	1.27	Gm7658
ENSMUST00000194737	1567	3.00038	0.12	0	0	4	0.12	0	0	Gm38243
ENSMUST00000181002	2689	3.02868	0.09	4.09549	0.09	2	0.05	3.02675	0.09	Gm26580
ENSMUST00000189850	552	0	0	0	0	0	0	0	0	Gm5696
ENSMUST00000190225	447	0	0	0	0	0	0	0	0	Gm28239
ENSMUST00000115273	519474	0	0	0	0	0	0	0	0	Rims1
ENSMUST00000081544	519474	0	0	0	0	0	0	0	0	Rims1
ENSMUST00000097811	519474	0	0	0	0	0	0	0	0	Rims1
ENSMUST00000097810	519474	0	0	0	0	0	0	0	0	Rims1
ENSMUST00000097809	519474	0	0	0	0	0	0	0	0	Rims1
ENSMUST00000164877	28891	0	0	0	0	0	0	0	0	Rims1
ENSMUST00000185942	144422	0	0	0	0	0	0	0	0	Rims1
ENSMUST00000097808	337534	0	0	0	0	0	0	0	0	Rims1
ENSMUST00000180414	802	0	0	0	0	0	0	0	0	Gm26866
ENSMUST00000190510	2263	0	0	0	0	0	0	0	0	Gm7761
ENSMUST00000191045	187379	0	0	0	0	0	0	0	0	Gm29506
ENSMUST00000073179	1781	0	0	0	0	0	0	0	0	4933415F23Rik
ENSMUST00000158928	121	0	0	0	0	0	0	0	0	Gm24176
ENSMUST00000193885	723	0	0	0	0	0	0	0	0	Gm6420
ENSMUST00000195365	420	0	0	0	0	0	0	0	0	Gm6420
ENSMUST00000083471	71	0	0	0	0	0	0	0	0	Mir30a
ENSMUST00000182303	399	0	0	0	0	0	0	0	0	Gm27028
ENSMUST00000083633	84	0	0	0	0	0	0	0	0	Mir30c-2
ENSMUST00000190910	347	0	0	0	0	0	0	0	0	Gm29107
ENSMUST00000189078	644	0	0	0	0	0	0	0	0	Gm20954
ENSMUST00000027343	16752	444	5.65	584.794	5.6	607.192	5.91	386.546	5.19	Ogfrl1
ENSMUST00000186064	11078	0	0	12.2062	0.19	5.8083	0.09	3.4538	0.08	Ogfrl1
ENSMUST00000188677	27274	0	0	0	0	0	0	0	0	Ogfrl1
ENSMUST00000189537	6024	0	0	0	0	0	0	0	0	Ogfrl1
ENSMUST00000180769	989	0	0	0	0	0	0	0	0	Gm7784
ENSMUST00000191140	22078	0	0	0	0	0	0	0	0	Gm28822
ENSMUST00000144602	53988	0	0	0	0	0	0	0	0	B3gat2
ENSMUST00000063663	87233	32.8312	0.36	98.4058	0.81	58.3013	0.49	69.2003	0.8	B3gat2
ENSMUST00000140583	53729	0	0	0	0	0	0	0	0	B3gat2
ENSMUST00000149737	64891	7.84134	0.26	9.55777	0.24	9.57738	0.24	5.59065	0.19	Smap1
ENSMUST00000027339	76693	647.234	17.41	984.719	19.96	1105.99	22.8	642.66	18.25	Smap1
ENSMUST00000136506	1600	0	0	4.57994	0.48	0	0	2.25855	0.33	Smap1
ENSMUST00000129254	63394	61.7368	2.79	0.0279157	0	3.79017	0.13	43.4342	2.07	Smap1
ENSMUST00000148710	21695	18.422	1.4	48.3487	2.77	0.596336	0.03	17.0868	1.37	Smap1
ENSMUST00000141330	61171	1.72291	0.11	4.14772	0.21	0	0	1.72675	0.12	Smap1
ENSMUST00000133398	43200	5.21202	0.25	11.2129	0.41	2.74974	0.1	2.04287	0.1	Smap1
ENSMUST00000027338	9718	137	12.35	140	9.51	184	12.71	126	11.99	Sdhaf4
ENSMUST00000155767	2665	0	0	0	0	0	0	0	0	Sdhaf4
ENSMUST00000192339	390	0	0	0	0	0	0	0	0	Gm26524
ENSMUST00000195143	388	0	0	0	0	0	0	0	0	Gm26524
ENSMUST00000187619	15667	7.19879	0.22	0	0	6.37732	0.15	0	0	Fam135a
ENSMUST00000188712	75434	0.00244365	0	0.0104773	0	0	0	0	0	Fam135a
ENSMUST00000187752	88950	6.24959	0.07	0.000841952	0	0	0	0	0	Fam135a
ENSMUST00000187369	88592	0	0	1.95355	0.02	14.0033	0.13	0.0637782	0	Fam135a
ENSMUST00000186331	17483	11.2671	0.27	1.03513	0.02	0.000625502	0	3.34086	0.08	Fam135a
ENSMUST00000027337	88653	6.02608	0.07	0	0	17.6134	0.15	0	0	Fam135a
ENSMUST00000185807	4176	0	0	0	0	0	0	0	0	Fam135a
ENSMUST00000186999	71495	2.25604	0.05	0	0	0.00534802	0	6.59536	0.15	Fam135a
ENSMUST00000185525	48578	0	0	0	0	0	0	0	0	Fam135a
ENSMUST00000192408	2800	0	0	0	0	0	0	0	0	Gm37580
ENSMUST00000180661	867	0	0	0	0	0	0	0	0	Gm26607
ENSMUST00000054588	75075	0	0	0	0	0	0	0	0	Col9a1
ENSMUST00000088349	57498	0	0	0	0	0	0	0	0	Col9a1
ENSMUST00000124600	23769	0	0	0	0	0	0	0	0	Col9a1
ENSMUST00000147902	1439	0	0	0	0	0	0	0	0	Col9a1
ENSMUST00000144297	190856	0	0	0	0	0	0	0	0	Col19a1
ENSMUST00000115244	323479	0	0	0.000154143	0	0	0	0	0	Col19a1
ENSMUST00000051344	307642	0	0	0.999846	0.01	0	0	0	0	Col19a1
ENSMUST00000104275	137	0	0	0	0	0	0	0	0	Gm26418
ENSMUST00000187481	1337	1	0.05	0	0	1	0.04	0	0	Tubb4b-ps2
ENSMUST00000187714	876	134	9.42	198	10.49	182	9.8	115	8.53	Gm28439
ENSMUST00000088336	294	24	5.03	39	6.16	21	3.37	14	3.1	Gm10222
ENSMUST00000188299	345	30	5.36	46	6.19	49	6.7	25	4.71	Gm28438
ENSMUST00000190277	783	468	36.81	879	52.09	772	46.52	569	47.24	Gm28437
ENSMUST00000189941	678	369	33.52	555	37.98	506	35.21	401	38.44	Gm10925
ENSMUST00000188231	681	377	34.09	515	35.09	542	37.55	337	32.17	Gm28661
ENSMUST00000187117	492	213	26.66	374	35.27	300	28.77	210	27.74	Gm29216
ENSMUST00000191471	86819	1400.43	19.37	1951.21	20.33	1793.7	19	1340.37	19.57	Lmbrd1
ENSMUST00000186096	28392	193.652	17.33	301.632	20.34	172.574	11.83	164.678	15.56	Lmbrd1
ENSMUST00000186190	53156	0	0	0	0	0	0	0	0	Lmbrd1
ENSMUST00000095062	87376	460.453	5.42	469.155	4.16	398.972	3.6	287.899	3.58	Lmbrd1
ENSMUST00000187468	16307	22.706	1.88	54.5376	3.41	33.8499	2.15	51.4347	4.51	Lmbrd1
ENSMUST00000190195	17521	38.7576	4.51	94.4627	8.29	42.9037	3.83	39.6217	4.87	Lmbrd1
ENSMUST00000187022	1199	0	0	0	0	0	0	0	0	Gm28594
ENSMUST00000186563	1768	0	0	0	0	0	0	0	0	Gm28237
ENSMUST00000189477	1163	0	0	0	0	0	0	0	0	Gm28237
ENSMUST00000188406	816	0	0	0	0	0	0	0	0	Gm9443
ENSMUST00000185379	652	0	0	0	0	0	0	0	0	Gm29414
ENSMUST00000126626	161351	0	0	0	0	0	0	0	0	Adgrb3
ENSMUST00000146592	758590	0	0	0	0	0	0	0	0	Adgrb3
ENSMUST00000135518	761962	0	0	0	0	0	0	0	0	Adgrb3
ENSMUST00000151309	762158	0	0	0	0	0	0	0	0	Adgrb3
ENSMUST00000041838	759083	0	0	0	0	0	0	0	0	Adgrb3
ENSMUST00000153568	161410	0	0	0	0	0	0	0	0	Adgrb3
ENSMUST00000126096	137593	0	0	0	0	0	0	0	0	Adgrb3
ENSMUST00000154102	73472	0	0	0	0	0	0	0	0	Adgrb3
ENSMUST00000190202	2254	0	0	0	0	0	0	0	0	Adgrb3
ENSMUST00000134022	10793	0	0	0	0	0	0	0	0	Adgrb3
ENSMUST00000189254	342437	0	0	0	0	0	0	0	0	Adgrb3
ENSMUST00000119680	444	0	0	0	0	0	0	0	0	Gm15702
ENSMUST00000193138	1551	0	0	0	0	0	0	0	0	Gm20172
ENSMUST00000178643	107	0	0	0	0	0	0	0	0	Gm22260
ENSMUST00000192443	1031	0	0	0	0	0	0	0	0	Gm37543
ENSMUST00000192367	3375	0	0	0	0	0	0	0	0	Gm37331
ENSMUST00000193392	3433	0	0	0	0	0	0	0	0	Gm37211
ENSMUST00000193079	2533	0	0	0	0	0	0	0	0	Gm37862
ENSMUST00000195128	3105	0	0	0	0	0	0	0	0	Gm38286
ENSMUST00000192216	3257	0	0	0	0	0	0	0	0	Gm37880
ENSMUST00000122791	104	0	0	0	0	0	0	0	0	Gm25294
ENSMUST00000195543	2935	0	0	0	0	0	0	0	0	Gm37011
ENSMUST00000190216	570	0	0	0	0	0	0	0	0	Gm29214
ENSMUST00000194535	2943	0	0	0	0	0	0	0	0	Gm37051
ENSMUST00000193573	3995	0	0	0	0	0	0	0	0	Gm38260
ENSMUST00000194644	5440	0	0	0	0	0	0	0	0	Gm37628
ENSMUST00000192614	2741	0	0	0	0	0	0	0	0	8030445P17Rik
ENSMUST00000191772	3581	0	0	0	0	0	0	0	0	Gm38198
ENSMUST00000195723	3691	0	0	0	0	0	0	0	0	Gm37077
ENSMUST00000192448	4550	0	0	0	0	0	0	0	0	Gm37895
ENSMUST00000194923	3625	0	0	0	0	0	0	0	0	Gm36952
ENSMUST00000195187	3310	0	0	0	0	0	0	0	0	Gm37602
ENSMUST00000193912	1017	0	0	0	0	0	0	0	0	2900022M07Rik
ENSMUST00000195754	330	0	0	0	0	0	0	0	0	2900002M20Rik
ENSMUST00000194343	1222	0	0	0	0	0	0	0	0	Gm9884
ENSMUST00000185358	556	0	0	0	0	0	0	0	0	Gm18443
ENSMUST00000190716	651	0	0	0	0	0	0	0	0	Gm19123
ENSMUST00000157486	106	0	0	0	0	0	0	0	0	Gm24064
ENSMUST00000097801	5647	1	0.01	0	0	0	0	0	0	4931408C20Rik
ENSMUST00000179494	119	0	0	0	0	0	0	0	0	n-R5s209
ENSMUST00000188432	417	0	0	0	0	0	0	0	0	Gm19641
ENSMUST00000185409	18351	0	0	0	0	0	0	0	0	Gm5524
ENSMUST00000188833	654	0	0	0	0	0	0	0	0	Gm18776
ENSMUST00000189614	1873	0	0	0	0	0	0	0	0	Gm19028
ENSMUST00000193585	1514	0	0	0	0	0	0	0	0	Gm38089
ENSMUST00000145844	274	35	7.87	69	11.68	118	20.32	49	11.62	Gm7846
ENSMUST00000059937	4136	0	0	0	0	0	0	0	0	Gm597
ENSMUST00000122295	2482	0	0	0	0	0	0	0	0	Gm5697
ENSMUST00000081488	304	0	0	0	0	0	0	0	0	Gm6462
ENSMUST00000186678	550	0	0	0	0	0	0	0	0	Gm18033
ENSMUST00000082499	112	0	0	0	0	0	0	0	0	Gm25586
ENSMUST00000116975	100	0	0	0	0	0	0	0	0	Gm22679
ENSMUST00000116741	96	0	0	0	0	0	0	0	0	Gm23785
ENSMUST00000183870	125	0	0	0	0	0	0	0	0	Mir6342
ENSMUST00000190438	1312	6	0.28	9	0.32	12	0.43	2	0.1	Gm5525
ENSMUST00000190177	622	0	0	0	0	0	0	0	0	Gm7858
ENSMUST00000178702	110	0	0	0	0	0	0	0	0	Gm23771
ENSMUST00000184585	107	0	0	0	0	0	0	0	0	Gm27430
ENSMUST00000065469	1403	0	0	0	0	0	0	0	0	Gm9898
ENSMUST00000188572	2129	0	0	0	0	1	0.04	1	0.05	Gm6473
ENSMUST00000186120	328	0	0	0	0	0	0	0	0	Gm2914
ENSMUST00000186733	71243	20.2459	0.16	37.32	0.23	21.7506	0.14	32.6355	0.28	Phf3
ENSMUST00000088310	60915	1244.93	10.14	2293.03	14.07	1339.05	8.36	2022.38	17.39	Phf3
ENSMUST00000191329	7167	195.711	4.1	365.709	5.77	409.459	6.57	316.866	7.01	Phf3
ENSMUST00000190190	2901	1.02806	0.12	1.02151	0.09	0	0	2.01398	0.24	Phf3
ENSMUST00000187316	1632	7	0.74	17	1.35	8	0.65	6	0.67	Phf3
ENSMUST00000186105	60125	38.3344	1.52	20.9783	0.63	39.988	1.22	63.6379	2.67	Phf3
ENSMUST00000191245	58607	17.4639	0.45	14.5199	0.28	15.6644	0.31	13.5289	0.36	Phf3
ENSMUST00000191064	53579	8.13604	0.38	10.8205	0.38	7.55115	0.27	18.2821	0.91	Phf3
ENSMUST00000188847	2786	0	0	1.00439	0.02	0	0	2	0.05	Phf3
ENSMUST00000187600	38655	0	0	0	0	0	0	0	0	Phf3
ENSMUST00000185521	1313	31.2326	1.46	26.3633	0.93	28.9434	1.04	65.2201	3.23	Phf3
ENSMUST00000188780	42690	17.9173	1.17	45.2307	2.23	21.5931	1.08	25.4321	1.76	Phf3
ENSMUST00000187968	10183	0	0	0	0	0	0	0	0	Phf3
ENSMUST00000185604	824	0	0	3	0.17	0	0	2	0.16	Phf3
ENSMUST00000195437	2884	2	0.04	0	0	1	0.02	1	0.02	Gm37522
ENSMUST00000192050	3035	11	0.22	19	0.29	12	0.19	14	0.3	Gm37906
ENSMUST00000027232	9469	286.08	4.25	795.396	8.9	403.854	4.6	874.449	13.71	Ptp4a1
ENSMUST00000076587	8178	249.33	5.39	638.37	10.39	249.845	4.13	888.596	20.26	Ptp4a1
ENSMUST00000153681	4480	61.2422	1.23	177.897	2.69	84.2048	1.29	150.496	3.18	Ptp4a1
ENSMUST00000130934	1084	10.2732	1.33	11.1921	1.09	8.0955	0.8	9.04143	1.23	Ptp4a1
ENSMUST00000124445	3143	1.07534	0.08	2.14501	0.13	0	0	5.41803	0.45	Ptp4a1
ENSMUST00000202889	3044	0	0	0	0	0	0	0	0	Ptp4a1
ENSMUST00000178317	724	0	0	0	0	0	0	0	0	Gm5698
ENSMUST00000135273	727	0	0	0	0	0	0	0	0	Gm9458
ENSMUST00000152491	723	0	0	0	0	0	0	0	0	Gm5699
ENSMUST00000188605	77267	0	0	0	0	0	0	0	0	Gm29669
ENSMUST00000191364	1757	0	0	0	0	0	0	0	0	Gm28644
ENSMUST00000184868	138	0	0	0	0	0	0	0	0	Gm27362
ENSMUST00000187892	87372	0	0	0	0	0	0	0	0	4931428L18Rik
ENSMUST00000127775	81494	0	0	0	0	0	0	0	0	4931428L18Rik
ENSMUST00000187659	80912	0	0	0	0	0	0	0	0	4931428L18Rik
ENSMUST00000135245	19754	0	0	0	0	0	0	0	0	4931428L18Rik
ENSMUST00000186448	14080	0	0	0	0	0	0	0	0	Gm29128
ENSMUST00000189666	225	0	0	0	0	0	0	0	0	Gm7893
ENSMUST00000062560	28325	0	0	0	0	0	0	0	0	Lgsn
ENSMUST00000161773	15256	0	0	0	0	0	0	0	0	Lgsn
ENSMUST00000027230	1451	0	0	0	0	0	0	0	0	Pih1d3
ENSMUST00000104476	127	0	0	0	0	0	0	0	0	Gm26145
ENSMUST00000185684	559	0	0	0	0	0	0	0	0	Gm4850
ENSMUST00000185859	564	0	0	0	0	0	0	0	0	Gm28645
ENSMUST00000178167	696	0	0	0	0	0	0	0	0	Gm6489
ENSMUST00000189839	1861	0	0	0	0	0	0	0	0	Gm10307
ENSMUST00000095050	1513	12	0.49	15	0.46	26	0.81	9	0.39	Gm19680
ENSMUST00000157995	107	0	0	0	0	0	0	0	0	Gm23032
ENSMUST00000117896	835	0	0	0	0	0	0	0	0	Gm7910
ENSMUST00000027226	485855	0	0	0	0	0	0	0	0	Khdrbs2
ENSMUST00000189878	74150	0	0	0	0	0	0	0	0	Khdrbs2
ENSMUST00000188257	165607	0	0	0	0	0	0	0	0	Khdrbs2
ENSMUST00000185666	138204	0	0	0	0	0	0	0	0	Khdrbs2
ENSMUST00000186984	99920	0	0	0	0	0	0	0	0	Khdrbs2
ENSMUST00000082754	107	0	0	0	0	0	0	0	0	Gm25814
ENSMUST00000195178	1809	0	0	0	0	0	0	0	0	Gm37999
ENSMUST00000192993	1628	0	0	0	0	0	0	0	0	Gm37110
ENSMUST00000193099	1545	0	0	0	0	0	0	0	0	Gm37911
ENSMUST00000195252	1437	0	0	0	0	0	0	0	0	Gm9839
ENSMUST00000195761	3413	0	0	0	0	0	0	0	0	Gm37792
ENSMUST00000171322	3609	0	0	0	0	0	0	0	0	Gm5415
ENSMUST00000158864	63	0	0	0	0	0	0	0	0	Gm24732
ENSMUST00000195241	2470	0	0	0	0	0	0	0	0	Gm37426
ENSMUST00000158770	292	0	0	0	0	0	0	0	0	Gm23024
ENSMUST00000194631	5007	0	0	0	0	0	0	0	0	Gm37151
ENSMUST00000186430	2131	0	0	0	0	0	0	0	0	Gm28624
ENSMUST00000195240	1221	0	0	0	0	0	0	0	0	Gm37724
ENSMUST00000190159	1789	0	0	0	0	0	0	0	0	Gm7114
ENSMUST00000191025	751	0	0	0	0	0	0	0	0	Gm4785
ENSMUST00000158125	110	0	0	0	0	0	0	0	0	Gm24901
ENSMUST00000193283	2702	0	0	0	0	0	0	0	0	Gm37591
ENSMUST00000187673	1693	0	0	0	0	0	0	0	0	Gm2987
ENSMUST00000083289	100	0	0	0	0	0	0	0	0	Gm25792
ENSMUST00000189104	913	0	0	0	0	0	0	0	0	Gm18799
ENSMUST00000191215	2255	0	0	0	0	0	0	0	0	Gm7933
ENSMUST00000083326	106	0	0	0	0	0	0	0	0	Gm23453
ENSMUST00000027312	215986	337	10.51	290.338	6.82	473.817	11.32	203.827	6.71	Prim2
ENSMUST00000189552	143201	0	0	3.66249	0.08	1.18339	0.03	1.17297	0.04	Prim2
ENSMUST00000187353	2447	1	0.03	1	0.02	2	0.04	2	0.05	Prim2
ENSMUST00000185489	418	0	0	1	0.11	0	0	0	0	Gm29228
ENSMUST00000192891	3075	0	0	1	0.02	4	0.06	3	0.06	Gm37618
ENSMUST00000185377	328	0	0	0	0	0	0	0	0	Gm17813
ENSMUST00000191779	889	0.00885912	0	7.99896	0.42	0.0142686	0	0.00822607	0	1700001G17Rik
ENSMUST00000191965	870	3.99114	0.28	0.00104229	0	0.985731	0.05	4.99177	0.37	1700001G17Rik
ENSMUST00000193126	2314	0	0	0	0	0	0	0	0	Gm38173
ENSMUST00000195006	3951	1.61536	0.22	4.9755	0.52	11.219	1.19	1.0307	0.15	Rab23
ENSMUST00000140354	7005	1.25601	0.03	5.96786	0.11	3.25262	0.06	0	0	Rab23
ENSMUST00000088287	22670	20.3969	0.29	51.469	0.55	46.4793	0.51	26.1346	0.39	Rab23
ENSMUST00000138024	22649	7.35645	0.1	0	0	0	0	0	0	Rab23
ENSMUST00000135330	5567	0	0	0	0	1.4707	0.03	0	0	Rab23
ENSMUST00000151482	15217	1.58829	0.09	5.15858	0.22	7.97581	0.35	1.72506	0.1	Rab23
ENSMUST00000115174	22155	0.000803602	0	0	0	0	0	0	0	Rab23
ENSMUST00000150593	6184	0	0	24.8167	0.59	21.3038	0.51	1.02267	0.03	Rab23
ENSMUST00000122822	2714	0	0	0	0	0	0	0	0	Rab23
ENSMUST00000132066	2636	41.7861	1.46	25.6124	0.67	32.2988	0.86	20.0869	0.74	Rab23
ENSMUST00000044691	12312	60.9045	2.02	43	1.07	133	3.37	26.8963	0.94	Bag2
ENSMUST00000155484	1981	2.0955	0.17	0	0	0	0	1.10374	0.09	Bag2
ENSMUST00000187602	10940	0	0	0	0	5	0.62	0	0	Bag2
ENSMUST00000189741	955	3	0.19	4	0.19	0	0	0	0	Bag2
ENSMUST00000195310	341	0	0	0	0	0	0	0	0	Gm37905
ENSMUST00000139143	52841	0	0	0	0	0.0150443	0	20.7704	0.38	Zfp451
ENSMUST00000019861	52983	408.992	6.36	571.826	6.7	420.553	5.01	409.352	6.72	Zfp451
ENSMUST00000115167	27847	4.41094	0.4	0	0	0	0	0	0	Zfp451
ENSMUST00000151055	4882	0	0	0	0	0	0	0	0	Zfp451
ENSMUST00000194656	35238	4.50326	0.35	0	0	3.9929	0.24	1.95367	0.16	Zfp451
ENSMUST00000130376	32034	0	0	0	0	0	0	0	0	Zfp451
ENSMUST00000140163	14314	0	0	0	0	4.89032	0.32	2.25978	0.21	Zfp451
ENSMUST00000044455	22435	336.094	1.74	719.174	2.81	501.548	1.99	505.664	2.77	Zfp451
ENSMUST00000125723	1069	0	0	0	0	0	0	0	0	Zfp451
ENSMUST00000117459	2557	0	0	0	0	2	0.04	2	0.05	Gm15455
ENSMUST00000115161	55717	0.00843275	0	9.99173	0.21	6.99384	0.15	0.00296164	0	Bend6
ENSMUST00000129464	55740	0	0	0	0	0.00615614	0	2.27717	0.08	Bend6
ENSMUST00000062289	55765	6.99157	0.17	0.00902172	0	0	0	8.71987	0.23	Bend6
ENSMUST00000195350	20786	0	0	1.99925	0.27	0	0	0	0	Bend6
ENSMUST00000126724	20687	0	0	0	0	0	0	0	0	Bend6
ENSMUST00000139700	9733	0	0	0	0	0	0	0	0	Bend6
ENSMUST00000195730	1628	0	0	0	0	0	0	2	0.08	Gm37067
ENSMUST00000194011	254923	0	0	0	0	0	0	0	0	Dst
ENSMUST00000187486	168916	0	0	0.00228025	0	0	0	0	0	Dst
ENSMUST00000182697	131254	0	0	0	0	0	0	0	0	Dst
ENSMUST00000182314	131011	0	0	0	0	0	0	0	0	Dst
ENSMUST00000183331	158521	7.92092	0.18	13.0302	0.22	14.3114	0.25	0	0	Dst
ENSMUST00000097786	296840	0	0	13.5584	0.04	0.0019386	0	0	0	Dst
ENSMUST00000115104	296826	0	0	0	0	0	0	0	0	Dst
ENSMUST00000097785	296837	0	0	0	0	0	0	0	0	Dst
ENSMUST00000182410	29862	0	0	0	0	0	0	0	0	Dst
ENSMUST00000183006	32954	0	0	0	0	0	0	0	0	Dst
ENSMUST00000185897	32934	0	0	1.62348	0.01	0	0	0	0	Dst
ENSMUST00000185269	148075	22.8823	0.09	15.1734	0.04	17.6688	0.05	43.1142	0.17	Dst
ENSMUST00000183302	23573	0	0	0	0	0	0	0	0	Dst
ENSMUST00000182335	3478	0	0	0	0	0	0	0	0	Dst
ENSMUST00000189952	4342	0.0121246	0	0	0	0	0	0.432869	0.01	Dst
ENSMUST00000182018	50569	3.29661	0.04	22.6122	0.18	8.01792	0.07	17.8829	0.2	Dst
ENSMUST00000185736	1723	0	0	0	0	0	0	0	0	Dst
ENSMUST00000183100	10009	0	0	0	0	0	0	0	0	Dst
ENSMUST00000182507	12206	0	0	0	0	0	0	1.51131	0.13	Dst
ENSMUST00000183034	399321	0	0	0	0	0	0	0	0	Dst
ENSMUST00000193333	2384	0	0	0	0	0	0	0	0	Gm37354
ENSMUST00000190740	334	0	0	0	0	0	0	0	0	Gm28631
ENSMUST00000122557	93	0	0	0	0	0	0	0	0	Gm23792
ENSMUST00000194178	1698	0	0	0	0	0	0	0	0	Gm38157
ENSMUST00000198033	73	0	0	0	0	0	0	0	0	mmu-mir-6896
ENSMUST00000182513	22707	1.88805	0.01	0	0	0	0	1.05875	0.01	Dst
ENSMUST00000181692	12416	0	0	0	0	1	0.03	0	0	Gm26788
ENSMUST00000187268	3416	0	0	0	0	1	0.01	0	0	Gm26788
ENSMUST00000194192	2225	1	0.03	0	0	0	0	0	0	D630036G22Rik
ENSMUST00000194920	1247	0	0	0	0	0	0	0	0	A930005N03Rik
ENSMUST00000193131	875	0	0	0	0	0	0	0	0	Gm37958
ENSMUST00000195223	387	0	0	0	0	0	0	0	0	Gm37385
ENSMUST00000187302	1633	0	0	0	0	0	0	0	0	Gm5266
ENSMUST00000186409	829	0	0	0	0	0	0	0	0	Gm3052
ENSMUST00000188254	2224	9	0.25	9	0.19	11	0.23	7	0.2	Gm3052
ENSMUST00000192173	6263	17	0.17	41	0.3	17	0.13	19	0.2	Gm37233
ENSMUST00000175111	79	0	0	0	0	0	0	0	0	Mir5103
ENSMUST00000042493	3003	556.165	20.09	626.548	17.05	819.27	22.67	494.748	18.86	Ccdc115
ENSMUST00000188583	2019	47.8362	1.55	105.452	2.57	74.7145	1.85	106.252	3.63	Ccdc115
ENSMUST00000191315	5220	1.03161	0.12	2	0.18	3.07888	0.27	0	0	Gm28306
ENSMUST00000027303	9506	1069.39	11.29	1494.3	11.88	1415.47	11.44	1074.71	11.97	Imp4
ENSMUST00000187077	2672	17.0004	0.39	28	0.49	12	0.21	38	0.92	Imp4
ENSMUST00000137794	3952	22.9093	2.14	10.6487	0.75	4.23176	0.3	3.7079	0.37	Imp4
ENSMUST00000149962	4483	11.3686	0.7	26.6496	1.24	27.0138	1.28	37.9645	2.48	Imp4
ENSMUST00000134327	4091	135.301	11.48	152.294	9.73	150.085	9.75	46.7253	4.18	Imp4
ENSMUST00000128086	3503	0	0	4.46915	0.44	2.37383	0.24	6.89253	0.95	Imp4
ENSMUST00000136770	4474	0	0	3.64071	0.22	10.7574	0.67	0	0	Imp4
ENSMUST00000191000	692	0	0	0	0	0	0	0	0	Imp4
ENSMUST00000185610	1295	4	0.19	3	0.11	2	0.07	2	0.1	Ptpn18
ENSMUST00000027302	14020	1208.41	47.74	1317.24	39.21	1718.73	52.01	885.129	36.9	Ptpn18
ENSMUST00000190122	12141	0	0	1.0517	0.05	1.04734	0.05	2.187	0.16	Ptpn18
ENSMUST00000188884	12125	2.02986	0.13	2.04416	0.1	0	0	1.02514	0.07	Ptpn18
ENSMUST00000186252	3596	12	0.21	14	0.19	9	0.12	16	0.3	Ptpn18
ENSMUST00000188972	3014	585.292	87.07	693.265	77.7	770.066	87.75	488.659	76.72	Ptpn18
ENSMUST00000188019	1235	1	0.22	0	0	0	0	0	0	Ptpn18
ENSMUST00000191357	1601	30	1.15	29.1537	0.84	37	1.09	21.5819	0.88	Gm28417
ENSMUST00000185218	2994	29.119	2.28	31.5119	1.86	39.373	2.37	22.0914	1.83	Gm28417
ENSMUST00000185881	1604	22.1446	2.53	29.7353	2.56	17.7813	1.56	18.3267	2.21	Gm28417
ENSMUST00000188292	8445	3	0.2	1	0.05	1	0.05	0	0	4930568A12Rik
ENSMUST00000186117	4952	2	0.25	0	0	4	0.38	0	0	4930568A12Rik
ENSMUST00000027299	4654	0	0	0	0	2	0.07	0	0	Prss39
ENSMUST00000191604	1712	0	0	0	0	0	0	0	0	Prss39
ENSMUST00000188334	292	0	0	0	0	0	0	0	0	Gm28416
ENSMUST00000027298	8666	0	0	0	0	0	0	0	0	Cfc1
ENSMUST00000189108	475	0	0	0	0	0	0	0	0	Gm28419
ENSMUST00000115071	16976	0	0	0	0	0	0	0	0	Prss40
ENSMUST00000190790	5778	0	0	0	0	0	0	0	0	Prss40
ENSMUST00000047840	8587	0	0	0	0	0	0	0	0	Prss40
ENSMUST00000186712	510	0	0	0	0	0	0	0	0	1700101I19Rik
ENSMUST00000062557	390	0	0	0	0	0	0	0	0	1700101I19Rik
ENSMUST00000052670	11288	0	0	0	0	0	0	0	0	Amer3
ENSMUST00000186179	423	0	0	0	0	0	0	0	0	Gm28418
ENSMUST00000192770	235	0	0	0	0	0	0	0	0	Gm36984
ENSMUST00000192986	1396	0	0	0	0	0	0	0	0	Gm29730
ENSMUST00000195095	646	0	0	0	0	0	0	0	0	AA619741
ENSMUST00000159747	134552	0	0	0	0	0	0	1.55757	0.02	Arhgef4
ENSMUST00000162599	79715	0.89886	0.03	0	0	0	0	0.303011	0.01	Arhgef4
ENSMUST00000159021	56264	0	0	0	0	0	0	0	0	Arhgef4
ENSMUST00000047664	11606	83.7539	1.57	118.092	1.67	91.747	1.32	83.2679	1.65	Arhgef4
ENSMUST00000162760	7498	20.8678	0.43	14.4037	0.22	18.6877	0.3	18.1486	0.4	Arhgef4
ENSMUST00000159059	4977	5.76822	0.35	5.71373	0.26	0	0	3.46189	0.22	Arhgef4
ENSMUST00000160855	7171	5.10263	0.13	3.79022	0.08	10.5652	0.21	1.86949	0.05	Arhgef4
ENSMUST00000202507	949	0	0	0	0	0	0	0	0	AC107766.1
ENSMUST00000192878	148	0	0	0	0	0	0	0	0	Gm37224
ENSMUST00000194977	355	0	0	0	0	0	0	0	0	Gm37845
ENSMUST00000193040	2549	16.6086	0.4	24	0.44	34	0.63	41.3915	1.06	Gm38336
ENSMUST00000167518	29832	229.898	2.8	224.003	2.05	195.408	1.82	66.1454	0.85	Fam168b
ENSMUST00000047534	29840	4700.63	57.55	6807.65	62.8	6204.21	58.19	4544.12	58.72	Fam168b
ENSMUST00000170092	25730	102.584	6.71	167.345	8.25	59.8233	3	88.7347	6.13	Fam168b
ENSMUST00000185469	25634	3.88793	0.31	2.00397	0.12	3.30083	0.2	0	0	Fam168b
ENSMUST00000191307	25026	0	0	0	0	0	0	0	0	Fam168b
ENSMUST00000185279	23402	0	0	0	0	4.26214	0.41	0	0	Fam168b
ENSMUST00000185231	23306	0	0	0	0	0	0	0	0	Fam168b
ENSMUST00000140534	14424	0	0	0	0	0	0	0	0	Fam168b
ENSMUST00000192924	3036	22	0.45	37	0.57	13	0.2	30	0.64	Gm37127
ENSMUST00000156687	23981	73.2718	0.87	104.788	0.94	46.1063	0.42	76.756	0.96	Plekhb2
ENSMUST00000027297	29589	1077.67	20.24	1494.21	21.14	1362.89	19.61	1088.24	21.57	Plekhb2
ENSMUST00000152654	11639	1.06283	0.19	0	0	0	0	0	0	Plekhb2
ENSMUST00000191722	1922	0	0	0	0	0	0	0	0	Plekhb2
ENSMUST00000193847	2137	0	0	0	0	0	0	0	0	Gm19430
ENSMUST00000193622	229	0	0	1	0.2	0	0	0	0	Gm37670
ENSMUST00000191672	436	0	0	0	0	0	0	0	0	Gm8009
ENSMUST00000192315	235	0	0	0	0	0	0	0	0	Gm38027
ENSMUST00000104043	129	0	0	0	0	0	0	0	0	Gm25096
ENSMUST00000195168	25692	0	0	1	0.07	1	0.07	0	0	Gm37068
ENSMUST00000082667	105	0	0	0	0	0	0	0	0	Gm25634
ENSMUST00000187528	3489	0	0	0	0	0	0	0	0	Gm28415
ENSMUST00000194261	1275	0	0	0	0	0	0	0	0	1110002O04Rik
ENSMUST00000191763	904	0	0	0	0	0	0	0	0	Gm8022
ENSMUST00000192572	4414	0	0	0	0	0	0	0	0	Gm37146
ENSMUST00000193725	8060	0	0	0	0	0	0	0	0	Gm33222
ENSMUST00000194823	7923	0	0	0	0	0	0	0	0	Gm33222
ENSMUST00000192017	823	0	0	0	0	0	0	0	0	4930535G08Rik
ENSMUST00000195698	1372	0	0	0	0	0	0	0	0	Gm38049
ENSMUST00000088174	38047	966.687	16.01	1529.13	19.08	1376.84	17.47	1290.38	22.55	Hs6st1
ENSMUST00000194670	3291	32.3129	0.6	109.871	1.55	40.1631	0.58	85.6154	1.69	Hs6st1
ENSMUST00000192656	1063	0	0	0	0	0	0	0	0	Gm37335
ENSMUST00000193983	6705	21	0.3	33	0.35	14	0.15	32	0.48	Gm33280
ENSMUST00000046875	104279	933.974	6.37	1180.03	6.06	971.307	5.07	851.05	6.12	Uggt1
ENSMUST00000173999	22330	19.4305	0.34	56.1098	0.74	34.8287	0.46	83.1253	1.53	Uggt1
ENSMUST00000174266	100676	1262.93	14.41	1754.67	15.08	1773.91	15.5	1036.53	12.48	Uggt1
ENSMUST00000173250	4368	2.13798	0.21	1.09067	0.08	2.12472	0.16	7.37016	0.77	Uggt1
ENSMUST00000174224	11727	1.76905	0.19	0	0	0	0	2.24171	0.25	Uggt1
ENSMUST00000173166	20409	15.4383	0.63	14.1523	0.44	25.5834	0.8	11.9777	0.52	Uggt1
ENSMUST00000173082	1581	1	0.11	2	0.17	0	0	6	0.71	Uggt1
ENSMUST00000174716	65503	13.5789	0.27	12.945	0.2	5.18253	0.08	3.70301	0.08	Uggt1
ENSMUST00000174142	24144	0	0	0	0	0	0	0	0	Uggt1
ENSMUST00000172592	12230	2.74519	0.31	0	0	0	0	0	0	Uggt1
ENSMUST00000192159	1082	0	0	0	0	1.06374	0.05	0	0	Uggt1
ENSMUST00000184790	62	0	0	0	0	0	0	0	0	Mir6897
ENSMUST00000056946	8839	1793.92	42.53	3262.22	58.26	1990.21	36.14	2158.94	54.02	Neurl3
ENSMUST00000188666	5819	166.076	8.48	247.78	9.53	93.7854	3.67	209.06	11.27	Neurl3
ENSMUST00000126413	11471	53.0587	3.76	61.7872	3.3	72.6151	3.94	27.824	2.08	Arid5a
ENSMUST00000142319	9689	5.35637	0.75	0.956225	0.1	6.52381	0.7	0	0	Arid5a
ENSMUST00000150747	10535	4.3533	0.66	7.77464	0.89	4.71425	0.55	4.16925	0.67	Arid5a
ENSMUST00000145179	11461	7.72201	0.64	0	0	0	0	12.2166	1.07	Arid5a
ENSMUST00000124280	12134	85.7352	1.69	67.6982	1.01	82.055	1.24	118.244	2.47	Arid5a
ENSMUST00000097778	12773	0	0	0	0	24.7898	0.52	0	0	Arid5a
ENSMUST00000116629	12775	652.137	19.53	774.249	17.47	746.175	17.12	483.712	15.29	Arid5a
ENSMUST00000115031	13318	33.1607	0.68	26.3479	0.41	51.9473	0.82	12.7324	0.28	Arid5a
ENSMUST00000115032	15238	661.521	8.78	898.664	8.99	906.139	9.21	535.832	7.51	Arid5a
ENSMUST00000137906	16276	227.779	2.55	281.324	2.37	111.121	0.95	261.511	3.09	Arid5a
ENSMUST00000192874	5014	138.001	1.7	144	1.33	73.0012	0.69	149.001	1.93	Arid5a
ENSMUST00000115029	15220	15.6183	0.22	35.3667	0.38	46.1133	0.5	21.4798	0.32	Arid5a
ENSMUST00000140218	8800	0.799585	0.12	0	0	0	0	4.35559	0.67	Arid5a
ENSMUST00000147123	2145	5.75757	0.63	5.90681	0.49	2.42965	0.2	2.11568	0.24	Arid5a
ENSMUST00000141121	1106	0	0	2.92489	0.34	4.37641	0.52	0.806993	0.13	Arid5a
ENSMUST00000192234	713	1	0.09	1	0.07	1	0.07	1	0.09	4930403P22Rik
ENSMUST00000185912	33428	0	0	0.0291971	0	0.0707849	0	0.541632	0.01	Kansl3
ENSMUST00000010597	33452	907.135	11.98	1388.81	13.82	1165.06	11.79	984.286	13.72	Kansl3
ENSMUST00000186470	30442	0	0	0	0	0	0	0	0	Kansl3
ENSMUST00000188961	31599	155.486	3.29	171.726	2.74	63.4459	1.03	133.095	2.98	Kansl3
ENSMUST00000188528	13323	7.46056	0.6	10.9081	0.66	6.54574	0.4	4.34063	0.37	Kansl3
ENSMUST00000185621	11027	6.09076	0.62	6.74359	0.51	1.34636	0.1	1.28461	0.14	Kansl3
ENSMUST00000187628	2414	0	0	0	0	0	0	0	0	Kansl3
ENSMUST00000185614	3247	19.8285	0.56	45.7777	0.98	15.527	0.34	50.4518	1.51	Kansl3
ENSMUST00000188957	1137	0	0	0	0	0	0	0	0	Kansl3
ENSMUST00000184898	77	0	0	0	0	0	0	0	0	Mir6898
ENSMUST00000179162	49817	4.00084	0.04	0	0	0	0	0	0	Fer1l5
ENSMUST00000202030	19366	0	0	0	0	0	0	0	0	Fer1l5
ENSMUST00000140452	5223	0.999161	0.04	9	0.24	3	0.08	6	0.23	Fer1l5
ENSMUST00000192969	19798	2.08736	0.18	1.59722	0.11	1.72991	0.12	0	0	Lman2l
ENSMUST00000125304	23207	183.424	3.34	296.044	4.07	151.303	2.11	139.861	2.69	Lman2l
ENSMUST00000134594	18687	35.5107	0.54	63.7818	0.73	31.2454	0.36	39.3013	0.63	Lman2l
ENSMUST00000115011	22086	19.0592	0.51	5.66317	0.11	31.9568	0.66	0.0118963	0	Lman2l
ENSMUST00000001171	22086	119.551	3.39	168.428	3.59	88.7098	1.93	63.0141	1.88	Lman2l
ENSMUST00000152088	3861	0	0	12.046	0.88	0	0	4.68185	0.48	Lman2l
ENSMUST00000123583	16880	1.18663	0.11	3.37791	0.23	0	0	0	0	Lman2l
ENSMUST00000193502	1513	8.18073	0.33	8.06163	0.25	4.05476	0.13	7.12986	0.31	Lman2l
ENSMUST00000153128	37145	266	3.6	585.63	5.98	422.077	4.38	484.792	6.93	Cnnm4
ENSMUST00000192530	1372	0	0	4.37024	0.15	1.92342	0.07	2.20841	0.1	Cnnm4
ENSMUST00000193157	2159	5.00001	0.14	21	0.45	7	0.15	21	0.63	Gm37909
ENSMUST00000200651	141	0	0	0	0	0	0	0	0	AC084391.1
ENSMUST00000001166	16371	328.116	3.89	548.935	4.9	390.38	3.55	426.277	5.34	Cnnm3
ENSMUST00000097776	16371	23.3803	0.27	64.1445	0.56	67.8731	0.61	0	0	Cnnm3
ENSMUST00000154225	7339	3.71916	0.41	10.6159	0.88	9.74623	0.82	7.6081	0.88	Cnnm3
ENSMUST00000195264	1006	1	0.06	3	0.14	4.00024	0.19	5	0.32	Cnnm3
ENSMUST00000135100	4840	0.784445	0.06	23.3046	1.25	0	0	0.115283	0.01	Cnnm3
ENSMUST00000192037	704	0	0	0	0	0	0	0	0	Gm38033
ENSMUST00000193083	6334	192.839	5.22	260.603	5.31	227.384	4.71	216.048	6.17	Ankrd23
ENSMUST00000054665	5206	0	0	0.181641	0	0	0	0.0162024	0	Ankrd23
ENSMUST00000194853	4414	0	0	0	0	4.73543	0.21	0	0	Ankrd23
ENSMUST00000193991	2897	21.5148	2	24.257	1.7	14.8431	1.06	17.4567	1.71	Ankrd23
ENSMUST00000191849	9166	4.64503	0.13	3.95867	0.08	11.0367	0.23	3.47905	0.1	Ankrd23
ENSMUST00000194634	5378	0	0	0	0	0	0	0	0	Ankrd23
ENSMUST00000191706	9713	128.525	2.99	171.439	3.01	114.093	2.03	143.265	3.52	Ankrd39
ENSMUST00000001172	9352	55.4583	1.62	67.1078	1.48	95.3819	2.13	40.1466	1.24	Ankrd39
ENSMUST00000194894	7872	9.3659	0.87	11.4317	0.8	11.8624	0.84	0	0	Ankrd39
ENSMUST00000194787	2762	0	0	1.19536	0.13	0	0	0	0	Ankrd39
ENSMUST00000192954	5383	19.4538	1.87	28.8263	2.09	18.6636	1.38	1.54885	0.16	Ankrd39
ENSMUST00000191713	1889	4.19834	0.14	0	0	0	0	1.03938	0.04	Ankrd39
ENSMUST00000191677	9711	0.00214712	0	0.00294288	0	0.00328614	0	0.00210327	0	Sema4c
ENSMUST00000191642	8885	0	0	0	0	0	0	0	0	Sema4c
ENSMUST00000195620	8916	4.52681	0.08	7.99295	0.1	2.99233	0.04	7.99491	0.14	Sema4c
ENSMUST00000114991	9708	0.00296791	0	0.00411191	0	0.00438418	0	0.00298108	0	Sema4c
ENSMUST00000191785	1169	0.46808	0.04	0	0	0	0	0	0	Sema4c
ENSMUST00000195160	1007	0	0	0	0	0	0	1	0.11	Sema4c
ENSMUST00000193382	3135	0	0	0	0	0	0	0	0	Sema4c
ENSMUST00000195339	2319	0	0	0	0	0	0	0	0	Sema4c
ENSMUST00000194426	1967	0	0	0	0	0	0	2	0.07	D430040D24Rik
ENSMUST00000149224	7255	0	0	0	0	0	0	0	0	D430040D24Rik
ENSMUST00000170295	120492	0	0	0	0	0	0	0	0	Fam178b
ENSMUST00000193548	26622	0	0	0	0	0	0	0	0	Fam178b
ENSMUST00000193763	30637	0	0	0	0	0	0	0	0	Fam178b
ENSMUST00000194025	37716	0	0	0	0	0	0	0	0	Fam178b
ENSMUST00000194839	36627	0	0	0	0	0	0	0	0	Fam178b
ENSMUST00000193155	22821	0	0	0	0	0	0	0	0	Fam178b
ENSMUST00000195729	23977	0	0	0	0	0	0	0	0	Fam178b
ENSMUST00000114981	83208	0	0	0	0	0	0	0	0	Fam178b
ENSMUST00000161062	345	0	0	0	0	0	0	0	0	Gm6428
ENSMUST00000104746	75	0	0	0	0	0	0	0	0	Gm24133
ENSMUST00000193210	2198	1341.82	95.54	1460.04	78.32	1843	100.52	988.667	74.29	Cox5b
ENSMUST00000195151	1777	0	0	0	0	0	0	1.08751	0.21	Cox5b
ENSMUST00000191790	923	29.174	2.37	52.7306	3.23	54.4004	3.39	41.2331	3.54	Cox5b
ENSMUST00000192859	866	1.00237	0.18	0	0	3.00483	0.41	2.0128	0.38	Cox5b
ENSMUST00000193235	1742	0	0	0	0	0	0	0	0	Cox5b
ENSMUST00000081180	1699	0	0	1.22653	0.15	2.59116	0.32	0	0	Cox5b
ENSMUST00000043951	11895	1251.79	23.74	1499.59	21.42	1542	22.4	1131.22	22.64	Actr1b
ENSMUST00000159675	439	13	2.45	9	1.28	6.16204	0.89	1	0.2	Actr1b
ENSMUST00000162684	8276	84.5832	6.68	92.4104	5.5	78.6639	4.76	89.7758	7.48	Actr1b
ENSMUST00000159448	7916	2.20107	0.21	0	0	0	0	0	0	Actr1b
ENSMUST00000160084	12639	0	0	0	0	0	0	0	0	Actr1b
ENSMUST00000160043	4686	0	0	0	0	1.00805	0.11	0	0	Actr1b
ENSMUST00000162662	3372	3.42846	0.59	0	0	1.16221	0.15	0	0	Actr1b
ENSMUST00000192873	13197	0	0	0	0	0	0	0	0	4933424G06Rik
ENSMUST00000195374	393	0	0	0	0	0	0	0	0	4933424G06Rik
ENSMUST00000193853	5745	0	0	0	0	0	0	0	0	Gm33533
ENSMUST00000193459	2217	0	0	0	0	0	0	0	0	RP23-247A1.6
ENSMUST00000027291	21021	110	3.02	115.761	2.39	257.671	5.41	198	5.73	Zap70
ENSMUST00000185871	4134	0	0	0	0	0	0	0	0	Zap70
ENSMUST00000186624	1384	0	0	2.2709	0.13	1.32889	0.08	0	0	Zap70
ENSMUST00000190128	3832	0	0	6.96859	0.24	0	0	0	0	Zap70
ENSMUST00000181035	310	0	0	0	0	0	0	0	0	Gm18828
ENSMUST00000180475	857	0	0	0	0	0	0	2.00024	0.15	Gm18828
ENSMUST00000027290	147337	2478.84	23.32	2514.9	17.83	3317.94	23.91	1662.75	16.51	Tmem131
ENSMUST00000194563	147629	212.655	1.96	255.341	1.77	85.6597	0.6	0	0	Tmem131
ENSMUST00000191381	15634	38.7992	0.6	37.7643	0.44	31.8671	0.38	52.5383	0.86	Tmem131
ENSMUST00000187917	1998	8.21248	0.72	0	0	0.504468	0.03	5.32572	0.49	Tmem131
ENSMUST00000189470	4620	7.49229	0.66	0	0	12.0324	0.82	1.38581	0.13	Tmem131
ENSMUST00000190442	3233	0	0	0	0	0	0	0	0	Tmem131
ENSMUST00000186486	6122	0	0	0	0	0	0	0	0	Tmem131
ENSMUST00000185964	101995	0	0	0	0	0	0	0	0	Tmem131
ENSMUST00000192008	143	0	0	0	0	0	0	0	0	Gm37506
ENSMUST00000194317	2939	0	0	1	0.02	3	0.06	1.0024	0.03	Gm38115
ENSMUST00000194249	3552	0	0	0	0	7	0.09	2.0024	0.04	F830112A20Rik
ENSMUST00000116168	498	0	0	0	0	0	0	0	0	Rpl12-ps1
ENSMUST00000177688	119	0	0	0	0	0	0	0	0	n-R5s210
ENSMUST00000117172	50401	0	0	0	0	0	0	0	0	Vwa3b
ENSMUST00000124404	34346	0.0225062	0	0	0	0.000309444	0	0.999223	0.05	Vwa3b
ENSMUST00000067178	47680	5.59853	0.19	0	0	0	0	0	0	Vwa3b
ENSMUST00000162449	47342	0	0	0	0	8.54252	0.3	0.000777193	0	Vwa3b
ENSMUST00000027289	150902	7.34745	0.13	0	0	1.66766	0.02	0	0	Vwa3b
ENSMUST00000194890	8543	0	0	0	0	0	0	0	0	Vwa3b
ENSMUST00000194048	28352	2.03151	0.19	0	0	2.78951	0.2	0	0	Vwa3b
ENSMUST00000195450	5829	0	0	0	0	0	0	0	0	Vwa3b
ENSMUST00000169057	33757	0	0	0	0	1.00001	0.03	0	0	Vwa3b
ENSMUST00000194320	759	0	0	0	0	0	0	0	0	Vwa3b
ENSMUST00000195303	992	0	0	0	0	1.00001	0.05	0	0	Gm37020
ENSMUST00000191981	27507	0	0	0	0	0	0	0	0	Cnga3
ENSMUST00000195272	43806	0.00228267	0	0	0	0	0	0	0	Cnga3
ENSMUST00000194195	43806	0.768833	0.02	0	0	0	0	0	0	Cnga3
ENSMUST00000027288	44180	2.22888	0.04	2	0.03	2	0.03	0	0	Cnga3
ENSMUST00000192404	346	0	0	0	0	0	0	0	0	1700074A21Rik
ENSMUST00000146676	48648	1.90973	0.32	0	0	0.0377617	0	3.85129	0.68	Inpp4a
ENSMUST00000027287	110846	314.636	3.4	491.098	4	406.851	3.37	361.078	4.12	Inpp4a
ENSMUST00000193024	2874	8.23161	0.18	20.7642	0.34	8.27957	0.14	30.453	0.69	Inpp4a
ENSMUST00000140264	99643	25.439	0.43	23.3261	0.29	3.80464	0.05	11.1646	0.2	Inpp4a
ENSMUST00000132401	107982	92.1414	1.75	141.19	2.03	73.5778	1.07	70.7015	1.42	Inpp4a
ENSMUST00000136846	108426	0	0	0	0	0	0	0	0	Inpp4a
ENSMUST00000132615	46294	0	0	0	0	0	0	0	0	Inpp4a
ENSMUST00000193774	51073	0	0	0	0	0	0	0	0	Inpp4a
ENSMUST00000137266	50341	0	0	0	0	0	0	0	0	Inpp4a
ENSMUST00000058307	35218	0.382926	0.01	10.4732	0.16	17.8373	0.28	0.427942	0.01	Inpp4a
ENSMUST00000114933	35226	18.9939	0.39	0	0	0.00655416	0	15.0273	0.33	Inpp4a
ENSMUST00000168546	35219	0.26571	0.01	10.149	0.16	16.6052	0.26	0.296151	0.01	Inpp4a
ENSMUST00000123124	2404	0	0	0	0	0	0	0	0	Inpp4a
ENSMUST00000137241	4490	0	0	0	0	0	0	0	0	4930439A04Rik
ENSMUST00000141402	634	0	0	0	0	0	0	0	0	4930439A04Rik
ENSMUST00000192652	534	0	0	0	0	0	0	0	0	Gm37135
ENSMUST00000027286	13020	2144	34.18	2329	27.98	2657	32.45	1636	27.53	Coa5
ENSMUST00000192179	1489	3	0.12	2	0.06	3	0.1	0	0	Coa5
ENSMUST00000114925	8846	150.608	8.48	135.854	5.76	154.401	6.66	98.6216	5.86	Unc50
ENSMUST00000027285	8955	197.768	8.61	348.549	11.44	348.014	11.61	203.622	9.36	Unc50
ENSMUST00000144617	7302	19.2064	1.46	0	0	16.2567	0.95	24.0963	1.94	Unc50
ENSMUST00000193979	7085	13.2011	0.99	20.3315	1.15	28.3708	1.64	11.3952	0.91	Unc50
ENSMUST00000118059	8786	17.6924	0.92	17.5793	0.69	44.7238	1.79	12.2377	0.67	Unc50
ENSMUST00000193713	1347	3.47585	0.64	1.1149	0.16	1.14602	0.16	1.10011	0.21	Unc50
ENSMUST00000134184	6269	12.0483	1.02	14.5711	0.93	1.08742	0.07	3.92757	0.35	Unc50
ENSMUST00000042161	96896	1059.04	9.28	1746.83	11.53	1081.08	7.26	1393.04	12.88	Mgat4a
ENSMUST00000151952	101677	50.8967	0.43	243.365	1.56	152.498	0.99	212.713	1.91	Mgat4a
ENSMUST00000154819	92689	12.5314	0.28	17.8183	0.3	14.2158	0.24	8.05982	0.19	Mgat4a
ENSMUST00000143636	51811	49.8867	1.7	80.7651	2.08	22.8304	0.6	75.9584	2.74	Mgat4a
ENSMUST00000149791	33221	5.06763	0.74	9.85761	1.08	5	0.56	7.72818	1.18	Mgat4a
ENSMUST00000148047	33180	10.2945	1.64	16.6851	2	0	0	10.4227	1.75	Mgat4a
ENSMUST00000194660	3113	3.28093	0.06	10.6778	0.16	4.38069	0.07	15.0798	0.31	Mgat4a
ENSMUST00000195598	3039	2.00416	0.04	5.00581	0.08	2	0.03	21	0.45	Mgat4a
ENSMUST00000192316	2755	7.39672	0.17	20.5719	0.35	4.29151	0.07	8.79972	0.21	4930594C11Rik
ENSMUST00000151866	1790	8.60328	0.3	6.42806	0.17	7.70849	0.2	21.2003	0.77	4930594C11Rik
ENSMUST00000160023	13566	3.68778	0.09	3	0.05	2.83077	0.05	8.49606	0.22	2010300C02Rik
ENSMUST00000162875	108409	1.31222	0.02	0	0	4.16923	0.04	1.50394	0.02	2010300C02Rik
ENSMUST00000160589	81810	0	0	0	0	0	0	0	0	2010300C02Rik
ENSMUST00000160659	1114	0	0	0	0	0	0	0	0	4930556I23Rik
ENSMUST00000192005	1926	0	0	0	0	0	0	0	0	4930470B04Rik
ENSMUST00000192480	2218	0	0	0	0	0	0	0	0	Gm19863
ENSMUST00000041815	110304	0.00042334	0	0	0	1.92688	0.03	9.92978	0.19	Tsga10
ENSMUST00000114902	94552	10.3183	0.23	12.0881	0.21	1.93182	0.03	0.0188861	0	Tsga10
ENSMUST00000088072	105607	0	0	5.56493	0.07	0	0	5.14636	0.09	Tsga10
ENSMUST00000151735	53885	4.39796	0.13	33.8608	0.78	1.94441	0.05	6.40641	0.21	Tsga10
ENSMUST00000123082	32434	16.3741	0.26	76.9445	0.9	47.9983	0.57	53.5494	0.88	Tsga10
ENSMUST00000155852	31639	0	0	1.03986	0.02	6.07805	0.1	15.6267	0.36	Tsga10
ENSMUST00000193669	30803	5.90924	0.18	9.39983	0.22	0.00169962	0	5.21672	0.17	Tsga10
ENSMUST00000134024	3660	3	0.06	8.10198	0.12	2.11885	0.03	5.1058	0.11	Tsga10
ENSMUST00000181885	6090	0	0	0	0	0	0	1	0.02	Gm26805
ENSMUST00000128085	3606	1.22787	0.1	0	0	0	0	0	0	Lipt1
ENSMUST00000041621	4023	35.5589	1.47	44.6679	1.4	49.0004	1.56	20	0.88	Lipt1
ENSMUST00000142670	3087	5.2133	0.4	2.33207	0.13	0	0	0	0	Lipt1
ENSMUST00000144440	2993	0	0	0	0	0	0	0	0	Lipt1
ENSMUST00000139725	15607	0	0	0	0	0	0	0	0	Mitd1
ENSMUST00000027257	11524	209.448	10.48	337.658	12.73	268.349	10.28	177.975	9.4	Mitd1
ENSMUST00000131754	1229	3.00002	0.28	5.00003	0.35	2.00037	0.14	0	0	Mitd1
ENSMUST00000127170	2881	0	0	0	0	0	0	0	0	Mitd1
ENSMUST00000138806	8348	11.5521	0.72	20.342	0.95	10.6501	0.51	21.0248	1.38	Mitd1
ENSMUST00000027256	8059	538.76	34.24	604.764	28.96	732.805	35.68	403.039	27.04	Mrpl30
ENSMUST00000193673	7833	302.521	28.14	418.917	29.36	444.999	31.71	226.568	22.25	Mrpl30
ENSMUST00000161694	2714	0	0	0	0	0	0	0	0	Mrpl30
ENSMUST00000160082	3442	50	1.75	62	1.64	61	1.64	35	1.29	Mrpl30
ENSMUST00000194857	5233	96.7193	11.89	103.256	9.56	167.176	15.74	46.3294	6.01	Mrpl30
ENSMUST00000195373	4404	0	0	0	0	0	0	0	0	Mrpl30
ENSMUST00000162513	870	0	0	2.06319	0.15	1.01939	0.07	3.06394	0.31	Mrpl30
ENSMUST00000078307	10571	0	0	0	0	0	0	0	0	Lyg2
ENSMUST00000129513	20541	0	0	0	0	0	0	0	0	Gm15457
ENSMUST00000144184	2264	0	0	0	0	0	0	0	0	Lyg1
ENSMUST00000027254	11024	0	0	0	0	0	0	0	0	Lyg1
ENSMUST00000114894	11022	0	0	0	0	0	0	0	0	Lyg1
ENSMUST00000158516	237	0	0	0	0	0	0	0	0	Gm23409
ENSMUST00000162031	12127	413.837	7.54	574.226	7.88	553.003	7.72	484.413	9.31	Txndc9
ENSMUST00000193832	9850	22.1396	0.39	36.8108	0.49	44.035	0.6	25.0989	0.47	Txndc9
ENSMUST00000195247	10500	213.119	7.73	209.688	5.73	300.047	8.33	107.806	4.12	Txndc9
ENSMUST00000194747	9829	199.647	4.72	251.368	4.48	262.353	4.75	158.605	3.96	Txndc9
ENSMUST00000192960	8206	1.40054	0.18	0	0	0	0	0	0	Txndc9
ENSMUST00000195032	9974	7.15874	0.31	50.2295	1.61	60.595	1.98	16.0769	0.72	Txndc9
ENSMUST00000192237	6401	57.6985	5.09	18.6336	1.24	25.931	1.75	0	0	Txndc9
ENSMUST00000194692	1348	0	0	1.04421	0.04	1.0365	0.04	0	0	Txndc9
ENSMUST00000027252	57570	1367.73	10.8	1607.45	9.57	1709.04	10.34	1197.07	9.98	Eif5b
ENSMUST00000192548	53893	645.347	6.87	648.4	5.2	1100.89	8.97	690.558	7.76	Eif5b
ENSMUST00000193806	3650	0	0	1.07867	0.1	2.09103	0.21	6.04961	0.82	Eif5b
ENSMUST00000193151	3811	32.7512	3.49	55.3219	4.44	26.9245	2.2	16.9472	1.91	Eif5b
ENSMUST00000195664	4170	0	0	0	0	0	0	0	0	Eif5b
ENSMUST00000027251	76877	521.17	7.53	790.26	8.6	791.701	8.76	482.112	7.35	Rev1
ENSMUST00000194650	35337	146.358	2.52	134.289	1.74	108.896	1.44	149.693	2.72	Rev1
ENSMUST00000193008	951	3.20632	0.24	1.03523	0.06	1.07045	0.06	4.82744	0.38	Rev1
ENSMUST00000193113	1184	0	0	3.00057	0.35	3.00105	0.36	2.00003	0.33	Rev1
ENSMUST00000194815	16170	4.31251	0.44	4.33739	0.33	4.59477	0.36	1.08175	0.12	Rev1
ENSMUST00000193472	14272	13.0243	1.03	25.5392	1.53	20.3451	1.24	11.4529	0.96	Rev1
ENSMUST00000192697	6713	0	0	2.22405	0.15	7.43064	0.51	2.10382	0.2	Rev1
ENSMUST00000193922	4772	0	0	0	0	0	0	0	0	Rev1
ENSMUST00000192594	36151	0	0	0	0	0	0	0	0	Rev1
ENSMUST00000193697	29409	0	0	0	0	0	0	1.1017	0.19	Rev1
ENSMUST00000195383	22119	2.10173	0.27	2.0662	0.2	1.01808	0.1	1.00003	0.14	Rev1
ENSMUST00000195028	1011	0	0	4.00057	0.26	0	0	5.00003	0.46	Gm37062
ENSMUST00000194892	27810	2	0.07	0	0	0	0	2	0.07	Gm5099
ENSMUST00000095027	449860	1590.67	16.73	2916.51	23.11	1379.62	11.11	2186.48	24.27	Aff3
ENSMUST00000039827	487629	344.334	3.53	1049.8	8.11	476.181	3.74	524.714	5.68	Aff3
ENSMUST00000136641	16182	0	0	0	0	0	0	0	0	Aff3
ENSMUST00000027250	329525	0	0	7.97482	0.22	4.19871	0.12	4.37244	0.17	Aff3
ENSMUST00000134963	129797	0	0	27.7138	1.93	0	0	22.4368	2.19	Aff3
ENSMUST00000127620	10184	0	0	0	0	0	0	0	0	Gm16150
ENSMUST00000133299	6967	0	0	0	0	0	0	0	0	Gm16150
ENSMUST00000129696	4029	0	0	0	0	0	0	0	0	Gm16151
ENSMUST00000143261	9026	0	0	0	0	2	0.08	1	0.05	Gm16152
ENSMUST00000131663	1416	1	0.07	0	0	2	0.11	1	0.07	Gm16152
ENSMUST00000195175	529	0	0	2	0.18	0	0	1	0.12	Gm34727
ENSMUST00000195068	502	0	0	0	0	0	0	0	0	Gm38135
ENSMUST00000192930	503	0	0	0	0	0	0	0	0	2610300A13Rik
ENSMUST00000147695	43067	7.63e-05	0	0	0	0	0	1	0.01	Lonrf2
ENSMUST00000039612	26707	0.999924	0.01	0	0	0	0	0	0	Lonrf2
ENSMUST00000191724	1178	0	0	0	0	0	0	0	0	Lonrf2
ENSMUST00000027249	34144	884.954	18.32	1139.39	17.77	1025.27	16.26	725.262	15.85	Chst10
ENSMUST00000193441	34223	64.899	0.8	103.197	0.96	37.5293	0.35	79.133	1.03	Chst10
ENSMUST00000192948	7886	4.13612	0.23	18.9446	0.81	12.9784	0.56	16.0232	0.96	Chst10
ENSMUST00000194361	34285	0	0	0	0	0.0578545	0	6.71333	0.15	Chst10
ENSMUST00000194657	28011	24.5368	0.62	48.2505	0.92	22.3212	0.43	37.9815	1.02	Chst10
ENSMUST00000193435	24186	26.3596	2.33	24.1993	1.61	4.84612	0.33	15.8861	1.48	Chst10
ENSMUST00000192175	7355	6.41728	0.07	28.0214	0.24	0	0	34.991	0.41	Chst10
ENSMUST00000195731	7378	3.69751	0.05	0	0	3.00187	0.03	0.00934168	0	Chst10
ENSMUST00000195309	3319	0	0	0	0	0	0	0	0	Gm37707
ENSMUST00000193251	772	0	0	0	0	0	0	0	0	Gm6621
ENSMUST00000088029	11128	0	0	0	0	0	0	0	0	Nms
ENSMUST00000160214	9441	0	0	0	0	0	0	0	0	Nms
ENSMUST00000027247	11631	185.056	2.91	229.547	2.72	271.842	3.28	124.203	2.06	Pdcl3
ENSMUST00000193489	7077	0	0	0	0	0	0	0	0	Pdcl3
ENSMUST00000194552	7943	25.0467	2.4	52.0424	3.76	40.0332	2.94	37.3351	3.77	Pdcl3
ENSMUST00000193073	1487	141.898	9.26	231.41	11.37	246.125	12.3	172.462	11.88	Pdcl3
ENSMUST00000194994	1639	23	0.86	15	0.42	21	0.6	1	0.04	Gm37309
ENSMUST00000195476	8990	0	0	0	0	0	0	0	0	Gm37821
ENSMUST00000195455	2087	0	0	0	0	0	0	0	0	Gm37091
ENSMUST00000184059	97	0	0	0	0	0	0	0	0	Mir6349
ENSMUST00000173050	93885	0	0	0	0	0	0	0	0	Npas2
ENSMUST00000056815	169025	0	0	0	0	1	0.01	0	0	Npas2
ENSMUST00000172825	3912	0	0	0	0	0	0	0	0	Npas2
ENSMUST00000174365	283	0	0	0	0	0	0	0	0	Gm20428
ENSMUST00000173076	555	0	0	0	0	0	0	0	0	Gm3617
ENSMUST00000086535	4070	1630.02	95.7	1731.56	76.59	2621.91	117.92	1201.1	74.43	Rpl31
ENSMUST00000194746	3489	1795.76	157.32	2216.69	146.31	3437.93	230.72	1514.05	139.99	Rpl31
ENSMUST00000178079	3436	8274.82	1046.45	9629.6	917.5	11237.9	1088.67	5945.01	793.5	Rpl31
ENSMUST00000179954	3437	169.8	16.6	175.672	12.94	215.064	16.11	198.421	20.47	Rpl31
ENSMUST00000195123	3218	0	0	0	0	0	0	0	0	Rpl31
ENSMUST00000191855	1517	1.31662	0.17	1.38443	0.14	4.02793	0.41	1.34937	0.19	Rpl31
ENSMUST00000054462	107264	64.2795	0.89	25.0871	0.26	57.3824	0.61	30.7279	0.45	Tbc1d8
ENSMUST00000192099	567	0	0	0	0	0	0	0	0	Tbc1d8
ENSMUST00000192531	106366	0	0	0	0	0	0	0	0	Tbc1d8
ENSMUST00000193823	105385	0	0	0	0	15.7954	0.21	2.34254	0.04	Tbc1d8
ENSMUST00000195854	1434	0	0	0	0	1.00097	0.07	1.00021	0.1	Tbc1d8
ENSMUST00000191698	885	0	0	0	0	0	0	0	0	Gm37265
ENSMUST00000083695	215	0	0	0	0	0	0	0	0	Gm24826
ENSMUST00000197298	216	0	0	0	0	0	0	0	0	ACEA_U3
ENSMUST00000161515	11898	199.631	3.53	350.198	4.67	299.788	4.06	198.754	3.71	Cnot11
ENSMUST00000003219	11072	522.369	10.17	515.802	7.57	650.988	9.71	394.246	8.1	Cnot11
ENSMUST00000160145	8239	0	0	0	0	8.22385	0.19	0	0	Cnot11
ENSMUST00000195567	5368	0	0	0	0	0	0	0	0	Cnot11
ENSMUST00000146314	4433	23.1276	0.78	29.1879	0.74	23.8913	0.62	42.8649	1.52	Gm15832
ENSMUST00000104516	110	0	0	0	0	0	0	0	0	Snord89
ENSMUST00000062525	26110	181.615	4.49	230.963	4.3	251.398	4.76	185.772	4.85	Rnf149
ENSMUST00000195136	24888	9.21238	0.85	10.8493	0.75	25.7106	1.82	8.36336	0.81	Rnf149
ENSMUST00000153381	3153	3	0.36	0	0	2	0.19	0	0	Rnf149
ENSMUST00000195705	12211	1.04458	0.17	0	0	0	0	0	0	Rnf149
ENSMUST00000083002	130	0	0	0	0	0	0	0	0	Gm23722
ENSMUST00000195631	589	0	0	0	0	0	0	0	0	Gm5100
ENSMUST00000053355	33069	6	0.06	1	0.01	22	0.17	4	0.04	Creg2
ENSMUST00000181841	7215	0	0	0	0	0	0	0	0	D930019O06Rik
ENSMUST00000151913	55697	0	0	0	0	1	0.02	0	0	Rfx8
ENSMUST00000126760	10940	0	0	0	0	0	0	0	0	Rfx8
ENSMUST00000171319	1185	0	0	0	0	0	0	0	0	Gm3646
ENSMUST00000187091	6525	0	0	0	0	0	0	0	0	1700066B17Rik
ENSMUST00000191299	4908	0	0	0	0	0	0	0	0	1700066B17Rik
ENSMUST00000186683	4907	0	0	0	0	0	0	0	0	1700066B17Rik
ENSMUST00000168431	125398	855.166	9.35	1505.14	12.4	1075.51	9.01	1362.63	15.73	Map4k4
ENSMUST00000163854	125398	212.398	2.26	418.851	3.36	424.618	3.46	342.697	3.85	Map4k4
ENSMUST00000193661	1287	0	0	0	0	1.00277	0.04	2.01052	0.12	Map4k4
ENSMUST00000191761	89109	0	0	0	0	0	0	0	0	Map4k4
ENSMUST00000193682	123576	559.138	9.16	1047.13	12.93	633.419	7.95	601.638	10.4	Map4k4
ENSMUST00000195860	123576	0	0	0	0	0	0	0	0	Map4k4
ENSMUST00000195259	123575	0	0	0	0	0	0	0	0	Map4k4
ENSMUST00000195636	123746	281.147	4.24	632.146	7.19	397.4	4.59	405.28	6.45	Map4k4
ENSMUST00000192509	123696	33.9534	0.53	46.9716	0.56	37.9156	0.46	86.7908	1.44	Map4k4
ENSMUST00000193514	18986	0	0	0	0	0	0	0	0	Map4k4
ENSMUST00000194163	11897	0	0	0	0	0	0	0	0	Map4k4
ENSMUST00000195356	967	1	0.15	1	0.11	0	0	2	0.32	Map4k4
ENSMUST00000192355	6850	14.8864	1.29	8.66209	0.57	10.1282	0.67	28.0032	2.56	Map4k4
ENSMUST00000191964	5017	0	0	1.48124	0.11	0	0	0	0	Map4k4
ENSMUST00000191865	9981	10.3189	0.9	8.71209	0.57	15.5131	1.04	39.4756	3.63	Map4k4
ENSMUST00000192194	1937	13	0.41	15	0.36	17	0.41	14	0.47	Map4k4
ENSMUST00000192884	847	9.30823	1.05	10.065	0.86	2.26953	0.2	16.0779	1.92	Map4k4
ENSMUST00000191657	1216	2.68509	0.39	5.84454	0.64	8.2214	0.91	2.39724	0.37	Map4k4
ENSMUST00000193054	1330	0	0	0	0	0	0	0	0	4930456G14Rik
ENSMUST00000191671	38058	0	0	0.00129827	0	0	0	0	0	Il1r2
ENSMUST00000027243	40534	60.9913	2.65	7.9987	0.26	48	1.6	42.78	1.96	Il1r2
ENSMUST00000195770	40428	0.00871929	0	0	0	0	0	21.22	1.31	Il1r2
ENSMUST00000194913	16452	0	0	0	0	0	0	1	0.18	Il1r2
ENSMUST00000181756	9624	0	0	0	0	1.00003	0.06	0	0	Gm16894
ENSMUST00000193969	3071	3	0.06	7	0.11	0	0	20	0.42	Gm37347
ENSMUST00000027241	92178	0	0	0.000258711	0	0	0	0	0	Il1r1
ENSMUST00000114795	49616	7	0.09	6.99974	0.07	46	0.45	0	0	Il1r1
ENSMUST00000195402	10522	0	0	0	0	0	0	0	0	Il1r1
ENSMUST00000191850	6480	0	0	1	0.01	0	0	0	0	Gm38070
ENSMUST00000192551	4832	0	0	0	0	2.22314	0.03	0	0	Il1rl2
ENSMUST00000095020	40845	0	0	1.26188	0.03	0	0	0	0	Il1rl2
ENSMUST00000194296	42873	9	0.14	3.73812	0.04	8.77686	0.11	4	0.07	Il1rl2
ENSMUST00000193388	3561	0	0	0	0	0	0	0	0	Il1rl2
ENSMUST00000192199	685	0	0	0	0	0	0	0	0	Gm17970
ENSMUST00000174335	17154	4.07754	0.21	0.194765	0.01	0	0	2.98417	0.16	Il1rl1
ENSMUST00000173881	4819	0	0	0	0	0.802797	0.1	0	0	Il1rl1
ENSMUST00000097772	25789	0.00323254	0	0.00425138	0	0.00440731	0	0.00317493	0	Il1rl1
ENSMUST00000173514	8373	2.21713	0.05	0	0	0	0	0	0	Il1rl1
ENSMUST00000053043	24769	14.7021	0.18	3.80098	0.03	29.1928	0.27	15.0127	0.19	Il1rl1
ENSMUST00000167723	26027	5.12317	0.16	2.7949	0.07	0	0	8.84938	0.3	Il18r1
ENSMUST00000193391	25905	0	0	1.32956	0.04	0	0	1.75747	0.07	Il18r1
ENSMUST00000193793	25609	0	0	1.14512	0.03	0	0	0	0	Il18r1
ENSMUST00000087983	34828	0	0	0.000470049	0	0	0	0	0	Il18r1
ENSMUST00000195684	34848	0	0	0	0	0	0	0	0	Il18r1
ENSMUST00000108044	34849	18.8768	0.28	30.73	0.34	43	0.49	86.3932	1.35	Il18r1
ENSMUST00000027237	36344	68	0.86	37.1653	0.35	91.9768	0.89	101.185	1.35	Il18rap
ENSMUST00000163057	24081	0	0	1.40388	0.05	0	0	0	0	Il18rap
ENSMUST00000159724	11470	0	0	2.43082	0.05	1.02316	0.02	3.8153	0.1	Il18rap
ENSMUST00000160468	6212	0	0	0	0	0	0	0	0	Il18rap
ENSMUST00000193927	8475	0	0	0	0	0	0	0	0	Gm35801
ENSMUST00000194262	8441	0	0	0	0	0	0	0	0	Gm35801
ENSMUST00000027233	50645	0	0	0	0	0	0	0	0	Slc9a4
ENSMUST00000192849	5222	0	0	0	0	0	0	0	0	Slc9a4
ENSMUST00000193371	2302	0	0	0	0	0	0	0	0	Slc9a4
ENSMUST00000192454	1449	0	0	0	0	0	0	0	0	Slc9a4
ENSMUST00000192078	3947	0	0	0	0	0	0	0	0	Gm37435
ENSMUST00000027231	88700	0	0	0	0	0	0	0	0	Slc9a2
ENSMUST00000192345	46085	0	0	0	0	0	0	0	0	Slc9a2
ENSMUST00000192294	1316	0	0	0	0	0	0	0	0	Slc9a2
ENSMUST00000193691	6195	0	0	0	0	0	0	0	0	Gm37623
ENSMUST00000195134	13959	0	0	0	0	0	0	0.000446889	0	Gm37915
ENSMUST00000039672	18626	19.9968	0.39	33.4555	0.49	20.9989	0.31	26.9989	0.56	Mfsd9
ENSMUST00000131390	18647	0.00321698	0	6.36426	0.09	0.00114822	0	0.000797231	0	Mfsd9
ENSMUST00000144385	9428	2	0.05	1.1802	0.02	6	0.12	1.99983	0.05	Mfsd9
ENSMUST00000114765	51287	0	0	0	0	0	0	0	0	Tmem182
ENSMUST00000178542	496	0	0	0	0	0	0	0	0	Gm5973
ENSMUST00000194002	13666	0	0	0	0	0	0	0	0	4930448I06Rik
ENSMUST00000191087	2613	0	0	0	0	0	0	0	0	Gm28634
ENSMUST00000186391	157753	0	0	0	0	0	0	0	0	Gm29260
ENSMUST00000187227	1734	0	0	0	0	0	0	0	0	Gm29260
ENSMUST00000191574	1045	0	0	0	0	0	0	0	0	Gm5267
ENSMUST00000191297	1099	0	0	0	0	0	0	0	0	Gm8176
ENSMUST00000066196	1383	0	0	0	0	0	0	0	0	Gm9915
ENSMUST00000188087	1382	0	0	0	0	0	0	0	0	Gm9915
ENSMUST00000191125	463	0	0	0	0	0	0	0	0	Gm29664
ENSMUST00000189138	399	0	0	0	0	0	0	0	0	Gm28175
ENSMUST00000190148	31348	0	0	0	0	0	0	0	0	Gm28140
ENSMUST00000191992	3851	0	0	0	0	0	0	0	0	Gm37047
ENSMUST00000181660	104027	0	0	0	0	0	0	0	0	Pantr1
ENSMUST00000181725	44936	0	0	0	0	0	0	0	0	Pantr1
ENSMUST00000176154	18793	0	0	0	0	0	0	0	0	Pantr1
ENSMUST00000176977	3480	0	0	0	0	0	0	0	0	Pantr1
ENSMUST00000181593	44954	0	0	0	0	0	0	0	0	Pantr1
ENSMUST00000180689	46626	0	0	0	0	0	0	0	0	Pantr1
ENSMUST00000188153	46626	0	0	0	0	0	0	0	0	Pantr1
ENSMUST00000176052	19472	0	0	0	0	0	0	0	0	Pantr1
ENSMUST00000186656	44893	0	0	0	0	0	0	0	0	Pantr1
ENSMUST00000078844	18535	0	0	0	0	0	0	0	0	Pantr1
ENSMUST00000185599	27991	0	0	0	0	0	0	0	0	Pantr1
ENSMUST00000177136	1799	0	0	0	0	0	0	0	0	Pantr1
ENSMUST00000191831	676	0	0	0	0	0	0	0	0	4930420N18Rik
ENSMUST00000199521	46044	0	0	0	0	0	0	0	0	Gm20646
ENSMUST00000176807	49867	0	0	0	0	0	0	0	0	Gm20646
ENSMUST00000054883	7409	0	0	0	0	0	0	0	0	Pou3f3
ENSMUST00000180589	6394	0	0	0	0	0	0	0	0	Pantr2
ENSMUST00000192894	981	0	0	0	0	0	0	0	0	Pantr2
ENSMUST00000188773	2170	0	0	0	0	0	0	0	0	Dalir
ENSMUST00000057208	54450	500.902	21.76	588.73	19.26	777.027	25.85	426.731	19.56	Mrps9
ENSMUST00000185376	48404	28.8951	0.85	54.2383	1.21	18.5894	0.42	39.313	1.22	Mrps9
ENSMUST00000185523	50738	63.5621	2.1	80.2485	1.99	84.9875	2.15	98.1507	3.42	Mrps9
ENSMUST00000188174	30647	9.06534	0.23	27.0547	0.52	4.53968	0.09	25.051	0.67	Mrps9
ENSMUST00000187414	36615	0	0	3.31681	0.13	0	0	0	0	Mrps9
ENSMUST00000201108	17947	6.46875	0.39	8.76066	0.4	3.27857	0.15	5.4145	0.35	Mrps9
ENSMUST00000202358	2627	18.1071	1.62	45.651	3.08	19.5775	1.34	16.3398	1.55	Mrps9
ENSMUST00000104260	134	0	0	0	0	0	0	0	0	Gm23126
ENSMUST00000188621	2284	2	0.06	2.42826	0.06	3.56075	0.08	0	0	Gpr45
ENSMUST00000179766	82494	0	0	0	0	0	0	0	0	Gpr45
ENSMUST00000179655	77643	0	0	0	0	0	0	0	0	Gpr45
ENSMUST00000187998	697	0	0	0.571744	0.05	0.439247	0.04	0	0	Gpr45
ENSMUST00000114761	1546	0	0	0	0	0	0	0	0	Gpr45
ENSMUST00000158463	85	0	0	0	0	0	0	0	0	Gm24001
ENSMUST00000095014	51423	134.917	1.48	178.938	1.48	119.483	1.01	102.054	1.18	Tgfbrap1
ENSMUST00000186694	45510	729.738	8.35	1062.67	9.16	911.219	7.98	818.966	9.89	Tgfbrap1
ENSMUST00000188598	6226	11.8274	0.23	21.9401	0.32	11.9066	0.18	3.24901	0.07	Tgfbrap1
ENSMUST00000188728	32557	3.11108	0.23	4.41641	0.25	0	0	0	0	Tgfbrap1
ENSMUST00000190427	27113	0	0	0	0	0	0	0	0	Tgfbrap1
ENSMUST00000187525	18223	0	0	0	0	3.68363	0.1	7.76687	0.28	Tgfbrap1
ENSMUST00000187872	24156	2.40721	0.05	5.03448	0.07	2.70786	0.04	4.96451	0.1	Tgfbrap1
ENSMUST00000189010	22749	0	0	0	0	0	0	0	0	Tgfbrap1
ENSMUST00000185980	868	0	0	0	0	0	0	0	0	Gm28782
ENSMUST00000039080	1248	2	0.1	5	0.19	3	0.11	9	0.47	8430432A02Rik
ENSMUST00000010434	17238	240	4.27	391	5.25	334	4.56	250	4.7	AI597479
ENSMUST00000008280	40888	2	0.08	0.000827419	0	4	0.12	4	0.17	Fhl2
ENSMUST00000185893	73695	0	0	0.999173	0.03	0	0	0	0	Fhl2
ENSMUST00000187357	64998	0	0	0	0	0	0	0	0	Fhl2
ENSMUST00000178557	483	0	0	0	0	0	0	0	0	Gm8210
ENSMUST00000189899	52770	0	0	0	0	0	0	0	0	Gm29040
ENSMUST00000187749	453	0	0	0	0	0	0	0	0	Gm29610
ENSMUST00000189199	380	0	0	0	0	0	0	0	0	Gm29041
ENSMUST00000187435	89054	0	0	0	0	10.156	1.29	0	0	Nck2
ENSMUST00000136648	16444	0.0723738	0	0.00301477	0	8.82867	0.27	0	0	Nck2
ENSMUST00000086421	124765	234.995	5.22	225	3.77	333.989	5.68	217.001	5.09	Nck2
ENSMUST00000124817	4950	9.93256	0.43	10.997	0.36	0.0260441	0	11.9984	0.55	Nck2
ENSMUST00000202540	21658	0	0	0	0	0	0	0	0	Nck2
ENSMUST00000114744	35774	0	0	0	0	0	0	0	0	Nck2
ENSMUST00000194710	2491	0	0	0	0	0	0	1.00055	0.03	Gm37536
ENSMUST00000193169	1293	8	0.38	18	0.65	9	0.33	11.0006	0.55	Gm38228
ENSMUST00000027217	11977	0	0	0	0	0	0	2	0.14	1500015O10Rik
ENSMUST00000186289	1935	0	0	0	0	0	0	0	0	Gm29155
ENSMUST00000185910	269	0	0	0	0	0	0	0	0	Gm29155
ENSMUST00000188753	612	0	0	1	0.08	0	0	0	0	Gm29157
ENSMUST00000187764	499	1	0.12	0	0	4	0.38	0	0	Gm29156
ENSMUST00000126008	80835	41.8607	0.56	48.0785	0.48	45.8613	0.47	57.4217	0.81	Uxs1
ENSMUST00000076997	78230	96.5125	3.09	64.4314	1.56	136.626	3.36	50.3725	1.7	Uxs1
ENSMUST00000139451	62794	4.62679	0.33	5.29425	0.29	28.3517	1.57	3.20575	0.24	Uxs1
ENSMUST00000136179	55287	0	0	0	0	0	0	0	0	Uxs1
ENSMUST00000153317	56021	0	0	0	0	0	0	0	0	Uxs1
ENSMUST00000134860	52897	0	0	2	0.26	0	0	0	0	Uxs1
ENSMUST00000136704	47645	0	0	0	0	0	0	0	0	Uxs1
ENSMUST00000128261	37144	0	0	1.19581	0.12	1.16064	0.12	0	0	Uxs1
ENSMUST00000163003	1279	1	0.05	1	0.04	4.00003	0.15	1	0.05	Gm16103
ENSMUST00000191395	545	0	0	0	0	0	0	0	0	Gm19587
ENSMUST00000189286	816	0	0	0	0	0	0	0	0	Gm8241
ENSMUST00000158223	125	0	0	0	0	0	0	0	0	Gm26352
ENSMUST00000179961	110	0	0	0	0	0	0	0	0	Gm24180
ENSMUST00000185579	15759	0	0	0	0	5.00007	0.52	0	0	Tpp2
ENSMUST00000087933	68965	455.6	6.04	582.432	5.81	613.759	6.23	270.68	3.78	Tpp2
ENSMUST00000190401	22988	18.5245	0.23	21.5133	0.2	10.7021	0.1	33.2594	0.43	Tpp2
ENSMUST00000186028	22987	0	0	0	0	0	0	0	0	Tpp2
ENSMUST00000188313	68986	840.682	11.18	1130.6	11.33	1096.12	11.17	1049.39	14.73	Tpp2
ENSMUST00000188302	56571	14.8613	0.3	76.9332	1.16	0	0	5.8004	0.12	Tpp2
ENSMUST00000189388	56540	0	0	0	0	0	0	0	0	Tpp2
ENSMUST00000186441	5983	6.10812	0.54	0	0	0	0	0	0	Tpp2
ENSMUST00000190207	19716	20.494	0.52	10.9056	0.21	15.8845	0.31	21.2808	0.57	Tpp2
ENSMUST00000187115	1512	7.73045	0.56	8.6206	0.47	14.5388	0.81	6.59196	0.51	Tpp2
ENSMUST00000061421	10599	0	0	0	0	0	0	0	0	Mettl21c
ENSMUST00000162750	7534	0	0	0	0	0	0	0	0	Mettl21c
ENSMUST00000159881	9525	2	0.04	3	0.04	5	0.07	10	0.19	Mettl21c
ENSMUST00000161575	180	0	0	0	0	0	0	0	0	Gm15838
ENSMUST00000168641	5985	11	0.11	15	0.12	17	0.13	18	0.2	Gm8251
ENSMUST00000027215	15779	44.6995	2.16	34.0159	1.24	92.8104	3.44	90.158	4.61	Tex30
ENSMUST00000156392	15823	68.3785	3.75	138.643	5.73	154.004	6.48	88.6728	5.14	Tex30
ENSMUST00000128190	15534	0	0	0	0	0	0	0	0	Tex30
ENSMUST00000147571	15553	45.4888	2.06	119.293	4.07	85.6725	2.97	110.625	5.29	Tex30
ENSMUST00000133677	15564	2.41447	0.16	2.53387	0.13	5.32159	0.27	2.75338	0.19	Tex30
ENSMUST00000150911	15581	78.0236	5.01	112.726	5.45	139.94	6.88	80.9766	5.48	Tex30
ENSMUST00000152239	14806	2.66487	0.16	0	0	5.44464	0.25	7.12484	0.44	Tex30
ENSMUST00000129702	15405	0	0	0	0	0	0	0	0	Tex30
ENSMUST00000147661	14501	2.02171	0.26	1.13506	0.11	7.08256	0.69	1.03691	0.14	Tex30
ENSMUST00000127923	13997	0	0	0	0	0	0	0	0	Tex30
ENSMUST00000143327	13913	1.14174	0.13	3.43243	0.29	5.77202	0.49	3.45811	0.41	Tex30
ENSMUST00000149502	13930	1.16688	0.16	2.22097	0.23	3.95246	0.42	4.19436	0.61	Tex30
ENSMUST00000125540	11482	0	0	0	0	0	0	0	0	Tex30
ENSMUST00000148542	18583	0	0	0	0	0	0	0	0	Gm29247
ENSMUST00000134195	19227	0	0	0	0	0	0	0	0	Gm29247
ENSMUST00000065767	12263	22.0081	0.57	62.5983	1.23	81.8424	1.64	25.5714	0.7	Kdelc1
ENSMUST00000141125	11869	58.6811	1.73	26.598	0.59	46.1571	1.04	13.4286	0.42	Kdelc1
ENSMUST00000027213	11879	0.120427	0	0.0223516	0	0	0	0	0	Kdelc1
ENSMUST00000149665	6683	3.19039	0.1	2.78129	0.06	0	0	0	0	Kdelc1
ENSMUST00000152643	3918	0	0	0	0	0	0	0	0	Kdelc1
ENSMUST00000155917	7610	1.90828	0.18	2.56686	0.19	0	0	0	0	Bivm
ENSMUST00000138521	7330	0	0	1	0.14	1	0.14	0	0	Bivm
ENSMUST00000035991	25349	71.0905	1.32	91.4314	1.28	115.998	1.65	65.1171	1.28	Bivm
ENSMUST00000186280	6840	0	0	1	0.11	0	0	0	0	Bivm
ENSMUST00000114709	24803	0.0012133	0	0.00171441	0	0.00177193	0	12.8829	0.23	Bivm
ENSMUST00000129068	6429	0	0	0	0	0	0	0	0	Bivm
ENSMUST00000188376	1779	18.2082	0.63	34	0.89	10.0526	0.27	19.1091	0.7	Ercc5
ENSMUST00000027214	33414	353.881	5.58	545.627	6.48	414.158	5	312.262	5.2	Ercc5
ENSMUST00000131177	33414	19.5552	0.28	41.893	0.46	22.6695	0.25	12.7616	0.2	Ercc5
ENSMUST00000139510	13936	0	0	1.76921	0.15	1.29299	0.11	0	0	Ercc5
ENSMUST00000145406	10324	4.93552	0.62	2.90026	0.27	3.20457	0.31	3.34213	0.44	Ercc5
ENSMUST00000137380	10064	5.97491	0.35	21.8106	0.95	11.6224	0.52	5.03927	0.31	Ercc5
ENSMUST00000155862	8388	2.44536	0.16	0	0	0	0	2.48617	0.17	Ercc5
ENSMUST00000054801	14892	0	0	0	0	0	0	0	0	Mettl21e
ENSMUST00000150062	12489	0	0	0	0	0	0	0	0	Mettl21e
ENSMUST00000161563	957	0	0	0	0	0	0	0	0	Gm15833
ENSMUST00000191483	989	0	0	0	0	0	0	0	0	Gm5700
ENSMUST00000190951	1639	0	0	0	0	0	0	0	0	Gm28893
ENSMUST00000186385	309	0	0	0	0	0	0	0	0	Txn-ps1
ENSMUST00000074525	245328	0	0	0	0	0	0	0	0	Gulp1
ENSMUST00000160854	237182	0	0	0	0	0	0	0	0	Gulp1
ENSMUST00000159555	245134	0	0	0	0	0	0	0	0	Gulp1
ENSMUST00000161793	236769	0	0	0	0	0	0	0	0	Gulp1
ENSMUST00000161066	156036	0	0	0	0	0	0	0	0	Gulp1
ENSMUST00000162600	107682	0	0	0	0	0	0	0	0	Gulp1
ENSMUST00000194332	4563	0	0	0	0	0	0	0	0	Gm37626
ENSMUST00000160955	420	0	0	0	0	0	0	0	0	Gm16102
ENSMUST00000186732	5274	0	0	0	0	0	0	0	0	4930521E06Rik
ENSMUST00000194594	1551	0	0	0	0	0	0	0	0	Gm38110
ENSMUST00000190083	528	0	0	0	0	0	0	0	0	Gm3489
ENSMUST00000185547	667	0	0	0	0	0	0	0	0	Gm19480
ENSMUST00000188283	745	0	0	0	0	0	0	0	0	Gm3496
ENSMUST00000189212	940	0	0	0	0	0	0	0	0	Gm5268
ENSMUST00000129611	13481	0	0	0	0	0	0	0	0	Col3a1
ENSMUST00000087883	38169	4	0.04	0	0	0	0	0	0	Col3a1
ENSMUST00000189818	5357	0	0	0	0	0	0	0	0	Col3a1
ENSMUST00000123204	1306	0	0	0	0	0	0	0	0	Col3a1
ENSMUST00000190943	3098	0	0	0	0	0	0	0	0	Col3a1
ENSMUST00000185687	4909	0	0	0	0	0	0	0	0	Col3a1
ENSMUST00000186021	7809	0	0	0	0	0	0	2	0.18	Col3a1
ENSMUST00000198698	141	0	0	0	0	0	0	0	0	AC125167.1
ENSMUST00000086430	128962	0	0	0	0	0	0	0	0	Col5a2
ENSMUST00000150143	4604	0	0	0	0	0	0	0	0	Col5a2
ENSMUST00000134681	89084	0	0	0	0	0	0	0	0	Col5a2
ENSMUST00000131535	4938	0	0	0	0	0	0	0	0	Col5a2
ENSMUST00000192814	7217	0	0	0	0	0	0	0	0	Gm38211
ENSMUST00000185597	524	0	0	0	0	0	0	0	0	Gm8296
ENSMUST00000186840	981	0	0	0	0	0	0	0	0	Gm7063
ENSMUST00000185744	728	0	0	0	0	0	0	0	0	Gm8304
ENSMUST00000179545	107	0	0	0	0	0	0	0	0	Gm23216
ENSMUST00000083321	131	0	0	0	0	0	0	0	0	Gm23974
ENSMUST00000187682	1150	0	0	0	0	0	0	0	0	Gm8307
ENSMUST00000157139	203	0	0	0	0	0	0	0	0	Gm23984
ENSMUST00000027139	28454	560.81	11.7	684.961	10.76	706.679	11.29	403.176	8.87	Wdr75
ENSMUST00000154436	28156	62.4497	1.19	182.581	2.63	176.865	2.59	184.247	3.71	Wdr75
ENSMUST00000142145	6853	15.6953	1.57	25.8301	1.95	6.92731	0.53	20.4685	2.16	Wdr75
ENSMUST00000147308	8423	0.0259538	0	13.6737	1.36	1.99278	0.2	0.0287867	0	Wdr75
ENSMUST00000143737	21527	0	0	0	0	0	0	0	0	Wdr75
ENSMUST00000146602	1762	5	0.8	1.02588	0.12	2.02779	0.25	2.0945	0.35	Wdr75
ENSMUST00000135662	8942	89.4524	2.65	114.109	2.55	96.9453	2.2	93.0624	2.91	Wdr75
ENSMUST00000186308	1249	9.56631	0.94	2.81953	0.21	11.5638	0.87	5.92306	0.61	Wdr75
ENSMUST00000186651	1059	0	0	0	0	0	0	0	0	Wdr75
ENSMUST00000191371	2989	0	0	1	0.03	0	0	0	0	Gm28906
ENSMUST00000153604	423	7	1.02	2	0.22	2	0.22	3	0.46	Gm5526
ENSMUST00000184038	749	0	0	0	0	0	0	0	0	Gm5269
ENSMUST00000183590	138	0	0	0	0	0	0	0	0	Gm5269
ENSMUST00000190055	1176	0	0	0	0	0	0	4	0.22	Gm18303
ENSMUST00000027137	17515	102.828	1.88	589.078	8.11	155.815	2.18	562.922	10.86	Slc40a1
ENSMUST00000191247	10369	1.17189	0.02	2.47375	0.03	0	0	6.07831	0.1	Slc40a1
ENSMUST00000188252	4382	0	0	0	0	0	0	0	0	Slc40a1
ENSMUST00000186822	6327	0	0	0	0	0	0	0	0	Slc40a1
ENSMUST00000187420	5303	2	0.27	0	0	0	0	0	0	Slc40a1
ENSMUST00000187406	5303	0	0	0	0	1.185	0.15	0	0	Slc40a1
ENSMUST00000186804	5303	0	0	0	0	0	0	0	0	Slc40a1
ENSMUST00000186755	2792	0	0	4.44827	0.07	0	0	0	0	Slc40a1
ENSMUST00000191295	5794	0	0	0	0	0	0	0	0	Gm9496
ENSMUST00000085632	465	0	0	0	0	0	0	0	0	Rpl23a-ps1
ENSMUST00000182781	264	0	0	0	0	0	0	0	0	Gm3852
ENSMUST00000051224	10398	0	0	0	0	0	0	0	0	Stk-ps2
ENSMUST00000171707	10023	0	0	0	0	0	0	0	0	Stk-ps2
ENSMUST00000167676	10023	0	0	0	0	0	0	0	0	Stk-ps2
ENSMUST00000187808	616	0	0	0	0	0	0	0	0	Stk-ps2
ENSMUST00000189861	2677	0	0	0	0	0	0	0	0	Gm18849
ENSMUST00000188209	1066	0	0	0	0	0	0	0	0	Dnah7b
ENSMUST00000069293	306809	0	0	0	0	0	0	0	0	Dnah7b
ENSMUST00000190792	34021	0	0	0	0	0	0	0	0	Dnah7b
ENSMUST00000187548	35943	0	0	0	0	0	0	0	0	Dnah7b
ENSMUST00000185557	4116	0	0	0	0	0	0	0	0	Dnah7b
ENSMUST00000185879	16921	0	0	0	0	0	0	0	0	Dnah7b
ENSMUST00000093689	119	0	0	0	0	0	0	0	0	n-R5s211
ENSMUST00000188705	2431	0	0	0	0	0	0	0	0	Gm8326
ENSMUST00000189749	381885	0	0	0	0	0	0	0	0	Dnah7c
ENSMUST00000178395	17151	0	0	0	0	0	0	0	0	Dnah7c
ENSMUST00000189339	10206	0	0	0	0	0	0	0	0	Dnah7c
ENSMUST00000191499	9196	0	0	0	0	0	0	0	0	Dnah7c
ENSMUST00000187094	5674	0	0	0	0	0	0	0	0	Dnah7c
ENSMUST00000027131	46503	380	4.26	614.132	5.18	355	3.05	502	5.93	Slc39a10
ENSMUST00000141226	18298	0	0	4.86813	0.1	0	0	0	0	Slc39a10
ENSMUST00000186852	57213	0	0	0	0	0	0	0	0	Slc39a10
ENSMUST00000185520	52333	0	0	0	0	0	0	0	0	Slc39a10
ENSMUST00000189404	951	13.0004	0.84	21	1.02	7.00002	0.35	16	1.09	Gm28151
ENSMUST00000195118	3870	0	0	1	0.01	0	0	0	0	Gm37393
ENSMUST00000185210	297	0	0	0	0	0	0	0	0	Gm28527
ENSMUST00000186233	238	0	0	0	0	0	0	0	0	Gm28825
ENSMUST00000190006	35611	0	0	0	0	0	0	0	0	Gm28826
ENSMUST00000121202	729	6	0.51	6	0.38	3	0.19	3	0.27	Gm4852
ENSMUST00000195733	1942	0	0	0	0	0	0	0	0	Gm38090
ENSMUST00000183639	105	0	0	0	0	0	0	0	0	Mir6350
ENSMUST00000187720	1331	0	0	0	0	0	0	0	0	Gm18117
ENSMUST00000194762	906	0	0	0	0	0	0	0	0	Gm37196
ENSMUST00000187358	1938	1	0.03	1	0.02	4	0.1	1	0.03	Gm8337
ENSMUST00000178780	121	0	0	0	0	0	0	0	0	Gm22419
ENSMUST00000157392	270	0	0	0	0	0	0	0	0	Gm23829
ENSMUST00000186401	827	0	0	0	0	0	0	0	0	Gm19206
ENSMUST00000181607	986	0	0	0	0	0	0	0	0	Gm5974
ENSMUST00000083009	121	0	0	0	0	0	0	0	0	Gm23240
ENSMUST00000188192	213	0	0	0	0	0	0	0	0	Gm28830
ENSMUST00000189223	1512	0	0	0	0	0	0	0	0	Gm8354
ENSMUST00000191041	931	0	0	0	0	0	0	0	0	Gm19124
ENSMUST00000181115	1011	0	0	0	0	0	0	0	0	Gm8357
ENSMUST00000175049	442	0	0	0	0	0	0	0	0	Gm22693
ENSMUST00000186142	215	0	0	0	0	0	0	0	0	Gm28740
ENSMUST00000186145	993	0	0	0	0	0	0	0	0	Gm8367
ENSMUST00000056879	93631	0	0	0	0	0	0	0	0	C230029F24Rik
ENSMUST00000188673	95828	0	0	0	0	0	0	0	0	C230029F24Rik
ENSMUST00000189810	1706	0	0	0	0	0	0	0	0	Gm6757
ENSMUST00000185858	440	0	0	0	0	0	0	0	0	Gm3605
ENSMUST00000186262	437	0	0	0	0	0	0	0	0	Gm28388
ENSMUST00000190905	1709	0	0	0	0	0	0	0	0	Gm8384
ENSMUST00000186016	1493	0	0	0	0	0	0	0	0	4933411E06Rik
ENSMUST00000185632	726	0	0	0	0	0	0	0	0	Gm8391
ENSMUST00000184689	132	0	0	0	0	0	0	0	0	Gm27330
ENSMUST00000191457	528	0	0	0	0	0	0	0	0	Gm29665
ENSMUST00000187207	162	0	0	0	0	0	0	0	0	Gm20118
ENSMUST00000122582	314	0	0	0	0	0	0	0	0	Gm25843
ENSMUST00000187677	2327	0	0	0	0	0	0	0	0	Gm28321
ENSMUST00000186103	13279	0	0	0	0	0	0	0	0	Tmeff2
ENSMUST00000139157	14784	0	0	0	0	0	0	0	0	Tmeff2
ENSMUST00000114565	69959	0	0	0	0	0	0	0	0	Tmeff2
ENSMUST00000081851	259752	0	0	0	0	0	0	0	0	Tmeff2
ENSMUST00000185627	1475	0	0	0	0	0	0	0	0	Gm28322
ENSMUST00000175165	101	0	0	0	0	0	0	0	0	Gm25736
ENSMUST00000189560	2942	0	0	0	0	0	0	0	0	Gm28319
ENSMUST00000187777	2273	0	0	0	0	0	0	0	0	Gm28320
ENSMUST00000190705	2528	0	0	0	0	0	0	0	0	Gm29325
ENSMUST00000189867	115394	0	0	0	0	0	0	0	0	9330175M20Rik
ENSMUST00000051572	13835	5	0.1	2	0.03	1	0.02	2	0.04	Sdpr
ENSMUST00000187104	1025	0	0	0	0	0	0	0	0	Gm5253
ENSMUST00000189460	1000	0	0	0	0	0	0	0	0	1700072G22Rik
ENSMUST00000189542	12538	44.2898	0.57	46.8544	0.45	43.2829	0.43	78.0768	1.06	Nabp1
ENSMUST00000186003	12061	21.5459	0.3	48.155	0.51	35.3149	0.38	28.9607	0.43	Nabp1
ENSMUST00000190103	9710	0	0	61.6401	0.99	0	0	37.1089	0.83	Nabp1
ENSMUST00000027279	8912	153.339	3.33	371.525	6.07	320.193	5.32	301.628	6.91	Nabp1
ENSMUST00000186684	8543	113.421	2.61	104.37	1.81	161.485	2.85	76.1202	1.85	Nabp1
ENSMUST00000188204	7593	4.34189	0.28	0	0	0	0	0	0	Nabp1
ENSMUST00000188051	7297	0	0	0	0	0	0	0	0	Nabp1
ENSMUST00000185534	7258	22.6396	1.97	55.7629	3.65	22.0609	1.47	13.3936	1.23	Nabp1
ENSMUST00000185961	2058	0	0	1.00015	0.09	0	0	4	0.5	Nabp1
ENSMUST00000188303	2808	1.42213	0.03	11.6919	0.19	2.66376	0.04	12.7119	0.29	Nabp1
ENSMUST00000190169	5244	2	0.04	0	0	2	0.03	0	0	Gm17767
ENSMUST00000189410	87214	0	0	0	0	0	0	0	0	Gm17767
ENSMUST00000194442	2365	0	0	0	0	0	0	0	0	Gm37535
ENSMUST00000189576	1577	0	0	0	0	0	0	0	0	Gm28055
ENSMUST00000186769	49819	0	0	0	0	0	0	0	0	Gm28055
ENSMUST00000046390	166307	0	0	0	0	0	0	0	0	Myo1b
ENSMUST00000114537	165960	1.15285	0.02	5.25822	0.05	2.87228	0.03	0.962921	0.01	Myo1b
ENSMUST00000114541	157328	1.23578	0.02	5.73234	0.06	3.10495	0.03	1.03024	0.01	Myo1b
ENSMUST00000018561	165935	0.00712651	0	0.00944037	0	0.00957032	0	0.00684057	0	Myo1b
ENSMUST00000145367	4118	1.00001	0.08	0	0	0	0	0	0	Myo1b
ENSMUST00000140731	8358	1.00001	0.14	0	0	0	0	0	0	Myo1b
ENSMUST00000140930	4803	0	0	0	0	0	0	0	0	Myo1b
ENSMUST00000136273	9561	0	0	0	0	0	0	0	0	Myo1b
ENSMUST00000136701	18833	1.60422	0.1	0	0	0.0131985	0	0	0	Myo1b
ENSMUST00000126952	2490	0	0	0	0	0	0	0	0	Myo1b
ENSMUST00000144694	98899	0	0	0	0	0	0	0	0	Myo1b
ENSMUST00000135125	21011	0	0	0	0	0	0	0	0	Myo1b
ENSMUST00000151525	105232	0	0	0	0	0	0	0	0	Myo1b
ENSMUST00000123299	16643	0	0	0	0	0	0	0	0	Myo1b
ENSMUST00000126657	53277	0	0	0	0	0	0	0	0	Myo1b
ENSMUST00000186428	1279	0	0	0	0	0	0	0	0	Gm29453
ENSMUST00000186817	2499	0	0	0	0	0	0	0	0	Gm28323
ENSMUST00000189886	412	0	0	0	0	0	0	0	0	Gm8419
ENSMUST00000185162	122	0	0	0	0	0	0	0	0	Gm27607
ENSMUST00000097103	598	0	0	0	0	0	0	0	0	Gm8420
ENSMUST00000168302	120042	184.618	4.27	387.587	6.76	253.69	4.5	275.118	6.72	Stat4
ENSMUST00000027277	98942	421.527	8.71	421.975	6.57	390.248	6.17	344.472	7.51	Stat4
ENSMUST00000187053	63819	9.09037	0.55	4.51053	0.2	10.2257	0.47	15.4156	0.98	Stat4
ENSMUST00000187554	1740	6.35813	0.65	2.93063	0.22	10.0287	0.78	11.785	1.26	Stat4
ENSMUST00000185516	78827	2.45637	0.04	0	0	4.83253	0.06	7.19098	0.13	Gm28177
ENSMUST00000105087	432	0	0	3.00077	0.32	1	0.11	3.0022	0.45	Gm3940
ENSMUST00000186574	35973	3521.98	76.54	3832.15	62.74	2027.13	33.75	1762.77	40.43	Stat1
ENSMUST00000070968	42411	75.5946	0.9	115.452	1.04	63.163	0.58	125.924	1.59	Stat1
ENSMUST00000191435	35923	7.62815	0.17	6.95972	0.12	0	0	0	0	Stat1
ENSMUST00000186857	41516	3781.5	54.91	4587.05	50.19	2973.96	33.08	2173.4	33.31	Stat1
ENSMUST00000188681	13136	239.844	20.66	340.397	22.09	130.974	8.64	104.464	9.5	Stat1
ENSMUST00000189347	35783	47.1563	1.12	0	0	0.203098	0	0	0	Stat1
ENSMUST00000186186	836	3.11812	0.35	2.05514	0.17	0	0	2.04907	0.24	Stat1
ENSMUST00000185743	18281	0	0	9.66405	0.33	6.44452	0.23	16.2955	0.79	Stat1
ENSMUST00000186057	41107	225.348	3.47	57.5277	0.67	142.572	1.68	0	0	Stat1
ENSMUST00000189075	2296	37.6897	2.81	38.5959	2.17	15.349	0.88	22.1187	1.74	Stat1
ENSMUST00000189244	11606	0	0	0	0	0	0	0	0	Stat1
ENSMUST00000189336	7308	4.0925	0.28	30.1479	1.58	2.18513	0.12	3.9956	0.29	Stat1
ENSMUST00000185261	888	1	0.07	2.00077	0.1	0	0	0	0	Gm18301
ENSMUST00000114513	69776	412.309	5.11	607.487	5.68	639.809	6.08	555.006	7.26	Gls
ENSMUST00000114512	66356	44.4898	1.34	116.246	2.64	156.601	3.62	66.857	2.13	Gls
ENSMUST00000156887	24782	0	0	0	0	0	0	0	0	Gls
ENSMUST00000136654	2712	6.00002	0.53	6.00959	0.4	2.13944	0.15	5.81251	0.55	Gls
ENSMUST00000126221	2864	0	0	6.99041	0.43	1.87649	0.12	8.18755	0.7	Gls
ENSMUST00000138906	22464	0	0	0	0	0	0	0	0	Gls
ENSMUST00000114510	49129	913.683	10.06	1345.63	11.16	1058.15	8.92	658.676	7.65	Gls
ENSMUST00000114509	15203	444.978	7.37	388.454	4.85	359.207	4.56	452.003	7.91	Gls
ENSMUST00000155587	26930	771.163	14.6	1225.37	17.48	1458.75	21.16	1511.6	30.21	Gls
ENSMUST00000129107	3227	16.6615	2.79	6.00724	0.76	0	0	2.95669	0.52	Gls
ENSMUST00000123324	7907	0	0	0.759702	0.04	4.46888	0.22	0	0	Gls
ENSMUST00000139273	24395	7.65402	0.56	3.87544	0.22	1.9561	0.11	4.0103	0.31	Gls
ENSMUST00000148917	3897	24.7487	0.55	52.4372	0.87	23.2708	0.39	95.9797	2.23	Gls
ENSMUST00000147825	11425	37.5079	3.4	28.3211	1.93	18.3335	1.27	9.03967	0.86	Gls
ENSMUST00000145514	9353	267.582	6.87	267.1	5.17	150.39	2.96	310.672	8.42	Gls
ENSMUST00000151694	8643	6.22296	0.56	11.7389	0.8	8.95694	0.62	15.2041	1.45	Gls
ENSMUST00000142976	18294	0	0	1.57283	0.15	3.09821	0.3	0	0	Gls
ENSMUST00000185256	1399	0	0	0	0	0	0	0	0	Gm5975
ENSMUST00000083258	109	0	0	0	0	0	0	0	0	Gm23460
ENSMUST00000186764	43007	343.999	5.82	391.794	4.99	347.215	4.5	279.108	4.98	Nab1
ENSMUST00000069792	43386	1121.58	17.83	1412.84	16.92	1495.78	18.22	934.892	15.69	Nab1
ENSMUST00000170269	31519	0	0	0	0	0	0	0	0	Nab1
ENSMUST00000167732	7817	2.42018	0.29	2.36707	0.21	0	0	0	0	Nab1
ENSMUST00000168082	10006	0	0	0	0	0	0	0	0	Nab1
ENSMUST00000180794	996	1	0.06	2	0.09	0	0	1	0.07	Gm5976
ENSMUST00000191424	463	1	0.13	2	0.2	1	0.1	0	0	Rps27a-ps1
ENSMUST00000189527	59778	0	0	1	0.07	0	0	1	0.09	Gm553
ENSMUST00000188544	10278	2	0.04	2	0.03	3	0.05	1	0.02	Gm28178
ENSMUST00000179821	642	138	13.24	130	9.4	191	14.04	94	9.52	Gm5527
ENSMUST00000165859	21217	178.139	3.23	467.149	6.38	391.082	5.43	93.5168	1.79	Tmem194b
ENSMUST00000188507	21183	516.137	9.79	444.55	6.35	497.722	7.23	451.468	9.04	Tmem194b
ENSMUST00000185483	19890	47.3368	1.44	119.167	2.73	86.1574	2.01	46.9205	1.51	Tmem194b
ENSMUST00000190108	19978	27.9253	0.49	54.6164	0.72	9.19774	0.12	49.9871	0.93	Tmem194b
ENSMUST00000185790	19906	13.1382	0.52	63.4036	1.87	0	0	29.0364	1.2	Tmem194b
ENSMUST00000186903	10404	397.549	5.64	407.095	4.35	327.321	3.56	359.69	5.39	Tmem194b
ENSMUST00000190452	8673	0	0	0	0	0	0	0	0	Tmem194b
ENSMUST00000191076	4847	19.7744	1.51	24.0188	1.38	32.5207	1.91	8.38152	0.68	Tmem194b
ENSMUST00000191873	2085	10	0.3	10	0.22	6	0.14	15	0.47	Gm37242
ENSMUST00000156876	71177	130.483	1.63	164.067	1.54	185.227	1.77	144.03	1.9	Mfsd6
ENSMUST00000147758	52669	6.51693	0.11	0.011917	0	5.03015	0.06	0	0	Mfsd6
ENSMUST00000188126	2864	0	0	6.37525	0.1	2.89972	0.05	17.1232	0.39	Mfsd6
ENSMUST00000087701	67477	0	0	8.32822	0.11	0	0	13.3694	0.25	Mfsd6
ENSMUST00000149887	8449	0	0	0	0	0	0	0	0	Mfsd6
ENSMUST00000147421	51736	0	0	3.21762	0.05	2.84269	0.05	12.4775	0.28	Mfsd6
ENSMUST00000190228	2491	0	0	0	0	0	0	0	0	Gm29670
ENSMUST00000188413	411	0	0	0	0	0	0	0	0	Gm28650
ENSMUST00000027271	32262	344.702	3.68	290.594	2.34	253.14	2.07	264.728	2.98	Inpp1
ENSMUST00000177279	9821	89.6244	4.88	100.265	4.12	81.9848	3.42	85.0259	4.89	Inpp1
ENSMUST00000159607	4993	7.38318	0.5	36.9372	1.87	20.0912	1.03	25.6019	1.82	Inpp1
ENSMUST00000162576	22904	13.679	2.24	3.09914	0.38	10.5538	1.32	9.70519	1.68	Inpp1
ENSMUST00000162351	20473	3.90381	0.57	3.5254	0.38	1.07442	0.12	0	0	Inpp1
ENSMUST00000159725	3306	16.7078	1.9	11.5794	0.99	9.15526	0.8	8.93929	1.07	Inpp1
ENSMUST00000186922	3765	3.00005	0.05	2	0.02	1.00035	0.01	0	0	Hibch
ENSMUST00000159352	75969	0	0	1.34309	0.04	0	0	0	0	Hibch
ENSMUST00000161125	40294	14.3192	1.2	0	0	0	0	1.80792	0.16	Hibch
ENSMUST00000044478	75941	204.681	6.89	254.614	6.46	304	7.84	147.766	5.25	Hibch
ENSMUST00000161552	8376	0	0	0	0	0	0	0	0	Hibch
ENSMUST00000159431	36232	0	0	0	0	0	0	1.34325	0.22	Hibch
ENSMUST00000162609	11128	0	0	2.04302	0.2	0	0	1.08249	0.15	Hibch
ENSMUST00000162523	862	0	0	0	0	0	0	0	0	Gm16107
ENSMUST00000050567	30521	0.00387342	0	0	0	0.00618894	0	0	0	1700019D03Rik
ENSMUST00000114492	31027	2.97004	0.05	0	0	1.96147	0.03	0	0	1700019D03Rik
ENSMUST00000114493	40937	0.0260879	0	0	0	0.0323367	0	0	0	1700019D03Rik
ENSMUST00000191441	94997	0	0	0	0	0	0	0	0	1700019D03Rik
ENSMUST00000190831	67469	0	0	0	0	0	0	0	0	1700019D03Rik
ENSMUST00000186266	46859	0	0	0	0	0	0	0	0	1700019D03Rik
ENSMUST00000190726	67459	0	0	0	0	0	0	0	0	1700019D03Rik
ENSMUST00000027269	6440	0	0	0	0	0	0	0	0	Mstn
ENSMUST00000191197	6389	0	0	0	0	0	0	0	0	Mstn
ENSMUST00000158709	101	0	0	0	0	0	0	0	0	Gm24349
ENSMUST00000072235	29060	0	0	0	0	0	0	0	0	1700019A02Rik
ENSMUST00000190748	29009	0	0	0	0	0	0	0	0	1700019A02Rik
ENSMUST00000027267	107832	160.528	3.24	193.964	2.95	191.091	2.95	136.797	2.91	Pms1
ENSMUST00000135246	99906	9.4435	0.26	18.3446	0.39	35.9929	0.77	27.308	0.81	Pms1
ENSMUST00000142922	34073	2.14005	0.04	12.8973	0.2	1.13689	0.02	5.44981	0.12	Pms1
ENSMUST00000128337	29113	4.54982	0.43	4.75892	0.34	5.39557	0.39	1.39655	0.14	Pms1
ENSMUST00000133358	7288	0	0	0	0	0	0	0	0	Pms1
ENSMUST00000126590	21873	0.338665	0.05	1.03535	0.1	0	0	0	0	Pms1
ENSMUST00000126412	15069	0	0	2	0.2	1.92434	0.19	0.878753	0.12	Pms1
ENSMUST00000188890	1723	0	0	1	0.03	3.45887	0.09	1.16964	0.04	Pms1
ENSMUST00000191402	1583	0	0	0	0	0	0	0	0	Gm28777
ENSMUST00000135746	4859	1.0344	0.02	6.13061	0.09	3.07323	0.05	1.01848	0.02	Ormdl1
ENSMUST00000027266	13215	499.966	16.12	779.869	18.95	696.927	17.21	457.982	15.59	Ormdl1
ENSMUST00000190734	20925	0	0	0	0	0	0	0	0	Gm28778
ENSMUST00000027265	12720	105.491	3.48	134.598	3.34	101.694	2.57	108.691	3.78	Osgepl1
ENSMUST00000151296	12521	26.0228	1.01	36.2338	1.06	100.482	2.98	29.3412	1.2	Osgepl1
ENSMUST00000135786	2976	2.73838	0.28	0	0	0	0	0	0	Osgepl1
ENSMUST00000153939	5002	56.4016	0.87	76.5353	0.89	51.9744	0.61	40.314	0.65	Osgepl1
ENSMUST00000114484	10402	25.2702	0.68	11.6129	0.24	25.243	0.52	13.6537	0.39	Osgepl1
ENSMUST00000135614	12495	5.38775	0.19	0	0	15.7459	0.43	0	0	Osgepl1
ENSMUST00000150115	6467	13.6883	0.79	19.8941	0.87	19.8604	0.88	0	0	Osgepl1
ENSMUST00000144660	27161	11.4381	0.22	34.5867	0.51	11.2763	0.17	0	0	Gm28551
ENSMUST00000188688	7138	0	0	0	0	0	0	0	0	Gm18800
ENSMUST00000186588	15955	0	0	0	0	0	0	0	0	Gm18800
ENSMUST00000027264	8136	1904.54	48.03	2374.61	45.12	2382.98	46.04	1715.69	45.67	Asnsd1
ENSMUST00000123519	8108	243.33	15.25	258.81	12.22	364.877	17.51	172.969	11.44	Asnsd1
ENSMUST00000147021	4922	7.02608	0.34	2.07266	0.08	5.95086	0.22	0	0	Asnsd1
ENSMUST00000154402	3038	14.6618	1.14	4.04955	0.24	3.91358	0.23	9.34517	0.77	Asnsd1
ENSMUST00000136468	2254	3	0.28	6.00003	0.42	5	0.36	0	0	Asnsd1
ENSMUST00000189678	323	0	0	0	0	0	0	0	0	Gm28779
ENSMUST00000186919	573	0	0	0	0	0	0	0	0	Gm6799
ENSMUST00000190697	2171	0	0	0	0	0	0	0	0	Gm6801
ENSMUST00000094964	309756	1	0.01	1	0	2	0.01	0	0	Dnah7a
ENSMUST00000189677	8755	0	0	0	0	0	0	0	0	Dnah7a
ENSMUST00000174916	125	0	0	0	0	0	0	0	0	Gm25240
ENSMUST00000027263	29719	17610	329.35	25173.1	354.71	16649.4	238.53	24302.5	479.71	Stk17b
ENSMUST00000187066	2121	542.355	15.75	655.548	14.34	326.909	7.27	590.522	18.1	Stk17b
ENSMUST00000185920	24009	107.654	10.51	172.325	12.67	66.7297	4.99	317.006	32.66	Stk17b
ENSMUST00000194911	1457	1	0.04	3	0.1	0	0	0	0	Gm37863
ENSMUST00000120904	387173	0.124213	0	0.162272	0	0.171461	0	0.120637	0	Hecw2
ENSMUST00000087659	388153	7.87579	0.04	18.6391	0.08	6.04261	0.03	6.09977	0.04	Hecw2
ENSMUST00000150677	8480	0	0	1.83619	0.23	0	0	0	0	Hecw2
ENSMUST00000152870	27496	0	0	1.3624	0.1	1.78593	0.13	0.779592	0.08	Hecw2
ENSMUST00000097741	264222	0	0	0	0	0	0	0	0	Hecw2
ENSMUST00000146850	253673	0	0	0	0	0	0	0	0	Hecw2
ENSMUST00000184834	72	0	0	0	0	0	0	0	0	Mir7681
ENSMUST00000157324	114	0	0	0	0	0	0	0	0	Gm24251
ENSMUST00000192858	2700	0	0	0	0	0	0	0	0	Gm37633
ENSMUST00000178275	107	0	0	0	0	0	0	0	0	Gm25829
ENSMUST00000161988	28279	0	0	0	0	0	0	0	0	Ccdc150
ENSMUST00000027128	118045	0	0	0	0	0	0	0	0	Ccdc150
ENSMUST00000160472	117749	0	0	0	0	0	0	0	0	Ccdc150
ENSMUST00000163072	38617	0	0	0	0	0	0	2	0.06	Ccdc150
ENSMUST00000159682	14008	0	0	1	0.02	0	0	0	0	Ccdc150
ENSMUST00000041638	42968	260	3.49	355	3.6	307	3.16	220	3.12	Gtf3c3
ENSMUST00000190419	3906	0	0	0	0	1	0.1	0	0	Gtf3c3
ENSMUST00000189906	1608	0	0	0	0	0	0	0	0	Gtf3c3
ENSMUST00000097739	84689	1286.93	7.49	3196.83	14.02	1226.92	5.47	2559.89	15.72	Pgap1
ENSMUST00000185817	33401	0	0	0	0	0	0	0	0	Pgap1
ENSMUST00000187949	3247	6.00004	0.11	21.0002	0.3	12	0.17	13	0.26	Pgap1
ENSMUST00000189506	3025	9.07452	0.18	80.1669	1.23	30.082	0.47	84.1063	1.81	Pgap1
ENSMUST00000194316	1661	8.00004	0.3	19.0002	0.53	13	0.37	15	0.59	Gm36955
ENSMUST00000185933	579	0	0	0	0	0	0	0	0	Gm19637
ENSMUST00000189563	3274	560.946	10.55	806.843	11.44	813.117	11.72	615.137	12.21	Ankrd44
ENSMUST00000179030	281048	1818.26	18.24	3922.1	29.64	2530.19	19.44	2737.74	28.98	Ankrd44
ENSMUST00000044359	281046	0.255541	0	0	0	0	0	17.8597	0.19	Ankrd44
ENSMUST00000178156	8591	144.003	9.05	286.005	13.54	152.611	7.35	214.334	14.22	Ankrd44
ENSMUST00000178226	112060	17.672	0.46	67.1825	1.32	0	0	0	0	Ankrd44
ENSMUST00000177704	36037	25.7602	0.63	36.9249	0.68	18.3498	0.34	55.3606	1.42	Ankrd44
ENSMUST00000179242	55864	0	0	0	0	0	0	0	0	Ankrd44
ENSMUST00000179398	1856	2	0.07	1.00257	0.03	0	0	4	0.14	Ankrd44
ENSMUST00000178685	6658	9.11942	0.35	3.23152	0.09	4.45849	0.13	3.11008	0.13	Ankrd44
ENSMUST00000178935	191053	5.46519	0.15	25.6431	0.52	9.34982	0.19	60.3838	1.71	Ankrd44
ENSMUST00000177919	23125	0	0	0	0	0	0	0	0	Ankrd44
ENSMUST00000180189	8259	5.49349	0.25	1.4591	0.05	3.97664	0.14	4.42008	0.21	Ankrd44
ENSMUST00000180327	165501	2.02404	0.05	10.5981	0.2	1.94568	0.04	19.488	0.51	Ankrd44
ENSMUST00000178905	51076	0	0	0	0	0	0	0.16746	0.01	Ankrd44
ENSMUST00000177679	117920	0	0	0	0	0	0	0	0	Ankrd44
ENSMUST00000190007	55088	0	0	0	0	0	0	0	0	4930444A19Rik
ENSMUST00000188243	77029	5	0.15	3.00257	0.07	1.00053	0.02	1	0.03	4930444A19Rik
ENSMUST00000191996	1410	9	0.39	35.0026	1.15	22.0005	0.74	69	3.18	Gm37370
ENSMUST00000158620	105	0	0	0	0	0	0	0	0	Gm24053
ENSMUST00000193052	2750	4	0.09	11.0026	0.19	3.00053	0.05	9	0.21	A130048G24Rik
ENSMUST00000027127	42313	10921.8	108.58	15829.9	118.57	13507.4	102.87	12220	128.22	Sf3b1
ENSMUST00000190175	5943	0	0	4.70354	0.07	2.81588	0.04	2.63686	0.05	Sf3b1
ENSMUST00000185429	3589	154.838	2.66	399.142	5.16	222.113	2.92	623.806	11.3	Sf3b1
ENSMUST00000187500	24314	1482.16	26.82	2140.63	29.19	1293.08	17.93	1771.31	33.83	Sf3b1
ENSMUST00000188859	7528	73.598	7.22	54.1064	4	39.8457	2.99	41.1588	4.26	Sf3b1
ENSMUST00000191303	15143	74.1192	7.61	147.433	11.4	126.924	9.98	52.6558	5.7	Sf3b1
ENSMUST00000189051	11573	49.3929	3.78	123.103	7.1	20.868	1.22	130.419	10.54	Sf3b1
ENSMUST00000188419	999	15.0782	1.31	0	0	0	0	0	0	Sf3b1
ENSMUST00000193614	1794	5.00002	0.17	3	0.08	7.0001	0.18	4	0.14	E330011M16Rik
ENSMUST00000087617	19184	0	0	15.7916	0.88	0	0	11.7848	0.92	Coq10b
ENSMUST00000027125	19933	233	8.28	351.208	9.4	321	8.74	508.215	19.06	Coq10b
ENSMUST00000185474	1225	17	0.85	58	2.2	28.0001	1.08	59	3.13	Coq10b
ENSMUST00000185918	2119	7.00002	0.2	17	0.37	9.0001	0.2	33	1.01	Coq10b
ENSMUST00000190239	806	4.00002	0.31	30	1.73	4.0001	0.23	31	2.5	Gm17971
ENSMUST00000027123	10190	2965.51	75.38	3569.91	68.36	4627.38	90.1	2398.44	64.34	Hspd1
ENSMUST00000127861	5177	133.479	9.53	186.086	10.01	169.619	9.27	110.312	8.31	Hspd1
ENSMUST00000144077	3711	3.01495	0.35	0	0	0	0	4.24317	0.52	Hspd1
ENSMUST00000075242	3176	2334.4	185.75	2466.76	147.88	3038.66	185.22	1623	136.3	Hspe1
ENSMUST00000134628	1602	61.5956	3.94	163.236	7.86	76.3368	3.74	64.9981	4.38	Hspe1
ENSMUST00000185999	794	0	0	0	0	0	0	1	0.08	Gm5147
ENSMUST00000160730	991	4	0.25	8	0.37	3	0.14	3	0.2	Gm16581
ENSMUST00000159311	22708	0	0	28.4191	0.73	7.18836	0.19	33.7666	1.21	Mob4
ENSMUST00000162364	23669	416.467	9.03	688.609	11.25	541.357	8.99	378.827	8.67	Mob4
ENSMUST00000162930	23639	36.5582	0.63	67.7245	0.88	73.6695	0.98	79.5196	1.45	Mob4
ENSMUST00000027122	21718	46.2172	3.82	86.0621	5.36	93.7851	5.94	63.4237	5.53	Mob4
ENSMUST00000161122	22073	0.0199738	0	20.0558	0.81	0	0	4.46338	0.25	Mob4
ENSMUST00000162553	21464	9.73681	0.67	8.30155	0.43	0	0	0	0	Mob4
ENSMUST00000159743	14058	7.0003	1.21	4.82749	0.63	0	0	0	0	Mob4
ENSMUST00000187422	888	12.0003	0.83	25	1.31	17.0001	0.9	30.0001	2.2	Mob4
ENSMUST00000161440	307	1	0.2	1	0.15	0	0	2	0.42	Gm6822
ENSMUST00000027121	56624	125.729	2.11	343.726	4.34	148.395	1.9	221.532	3.92	Rftn2
ENSMUST00000132055	55035	15.5314	0.51	26.7397	0.66	30.7668	0.78	15.9635	0.55	Rftn2
ENSMUST00000114428	25132	4.62756	0.14	12.1835	0.28	8.57032	0.2	0.00934601	0	Rftn2
ENSMUST00000133294	2545	2.75359	0.28	0	0	0	0	5.29995	0.57	Rftn2
ENSMUST00000141107	2841	0	0	3.64416	0.09	0	0	5.7681	0.19	Rftn2
ENSMUST00000181563	9372	6.35869	0.2	23.7062	0.57	11.2682	0.27	15.4268	0.52	Gm10561
ENSMUST00000061334	11294	471	2.57	951	3.91	598	2.5	593	3.41	Mars2
ENSMUST00000161810	51521	1	0.12	0	0	2	0.18	0	0	Boll
ENSMUST00000173983	91886	1.34957	0.03	3.9895	0.07	0	0	1.34618	0.03	Boll
ENSMUST00000087585	63251	1.65035	0.12	0.0105023	0	0	0	1.65374	0.12	Boll
ENSMUST00000159564	63251	0	0	0	0	0	0	0	0	Boll
ENSMUST00000114423	62657	7.99e-05	0	0	0	0	0	7.43e-05	0	Boll
ENSMUST00000159398	17213	0	0	0	0	0	0	0	0	Boll
ENSMUST00000174065	11827	0	0	0	0	0	0	0	0	Boll
ENSMUST00000161472	40521	0	0	0	0	0	0	0	0	Boll
ENSMUST00000162574	396	0	0	0	0	1	0.12	0	0	Gm8292
ENSMUST00000191444	348	0	0	0	0	0	0	0	0	Gm29138
ENSMUST00000188319	893	0	0	0	0	0	0	0	0	Gm8531
ENSMUST00000042986	348365	29	0.27	29	0.2	24	0.17	25	0.25	Plcl1
ENSMUST00000187059	33203	0	0	0	0	0	0	0	0	Plcl1
ENSMUST00000193928	5027	12.7581	0.16	33.6112	0.31	42.7552	0.4	17.3326	0.22	Gm38056
ENSMUST00000186507	951	97.2419	6.3	89.3888	4.36	106.245	5.27	73.6674	5.04	Gm6644
ENSMUST00000193032	1596	0	0	0	0	0	0	0	0	Gm37382
ENSMUST00000189293	40858	0	0	0	0	0	0	0	0	9130227L01Rik
ENSMUST00000188040	11415	0	0	0	0	0	0	0	0	9130227L01Rik
ENSMUST00000195320	353	0	0	0	0	0	0	0	0	Gm36986
ENSMUST00000186048	1226	0	0	0	0	0	0	0	0	1700003I22Rik
ENSMUST00000190280	1115	0	0	0	0	0	0	0	0	1700003I22Rik
ENSMUST00000185232	156	0	0	0	0	0	0	0	0	Gm28900
ENSMUST00000187560	2053	0	0	0	0	0	0	0	0	Gm28240
ENSMUST00000062085	1392	0	0	0	0	0	0	0	0	Hsfy2
ENSMUST00000042857	178522	3.83218	0.04	7.5717	0.06	0	0	0	0	Satb2
ENSMUST00000114415	177873	0.00015684	0	0.00323387	0	8.98381	0.07	0.000153214	0	Satb2
ENSMUST00000177424	175885	2.16767	0.03	5.42507	0.05	0.0161893	0	7.99985	0.11	Satb2
ENSMUST00000176759	21707	0	0	0	0	0	0	0	0	Satb2
ENSMUST00000177282	8911	0	0	0	0	0	0	0	0	Satb2
ENSMUST00000135238	3786	0	0	0	0	0	0	0	0	9130024F11Rik
ENSMUST00000187927	2131	0	0	0	0	0	0	0	0	9130024F11Rik
ENSMUST00000185204	71036	0	0	0	0	0	0	0	0	9130024F11Rik
ENSMUST00000195462	2862	0	0	0	0	0	0	3	0.07	9130024F11Rik
ENSMUST00000187858	9692	0	0	0	0	0	0	0	0	9130024F11Rik
ENSMUST00000195287	1838	0	0	0	0	0	0	0	0	Gm4081
ENSMUST00000179712	121	0	0	0	0	0	0	0	0	Gm23943
ENSMUST00000185283	2061	0	0	0	0	0	0	0	0	1700126A01Rik
ENSMUST00000190488	14349	0	0	0	0	0	0	0	0	BC055402
ENSMUST00000188353	977	0	0	0	0	0	0	0	0	Gm5254
ENSMUST00000181949	18323	15	0.45	21	0.47	11	0.25	6	0.19	4930558J18Rik
ENSMUST00000042734	7804	162.877	3.33	198.426	3.06	211.61	3.32	131.548	2.84	1700066M21Rik
ENSMUST00000185952	2530	3.10549	0.35	2.73423	0.23	0	0	4.45223	0.53	1700066M21Rik
ENSMUST00000187255	2439	0.0172286	0	0.83985	0.11	1.39034	0.19	0	0	1700066M21Rik
ENSMUST00000162686	18865	82.3645	2.75	132.538	3.33	143.531	3.67	114.644	4.03	Tyw5
ENSMUST00000097732	18232	11.8797	0.42	19.1719	0.51	51.0492	1.37	11.9088	0.44	Tyw5
ENSMUST00000079998	18435	67.0271	2.95	78.9549	2.62	37.8127	1.28	43.8423	2.04	Tyw5
ENSMUST00000162663	2367	5.37802	0.69	9.26817	0.9	21.8601	2.16	6.76012	0.92	Tyw5
ENSMUST00000161727	5283	0	0	0	0	0	0	2.89346	0.22	Tyw5
ENSMUST00000160837	17778	0	0	0	0	1.95501	0.12	0	0	Tyw5
ENSMUST00000161092	3055	1.10787	0.14	0	0	0	0	1	0.14	Tyw5
ENSMUST00000163039	10811	0	0	0	0	0	0	0	0	Tyw5
ENSMUST00000160118	15043	0	0	6.51718	0.44	0	0	1.43709	0.13	Tyw5
ENSMUST00000161780	13353	0	0	0.0860635	0.01	9.14525	0.61	8.37812	0.77	Tyw5
ENSMUST00000027114	11626	204.121	3.55	252.399	3.31	230.196	3.07	184.967	3.4	9430016H08Rik
ENSMUST00000185709	4874	42.1223	0.53	43.0648	0.41	33.4503	0.32	53.1689	0.71	9430016H08Rik
ENSMUST00000104588	130	0	0	0	0	0	0	0	0	Gm22371
ENSMUST00000157728	157	0	0	0	0	0	0	0	0	Gm24014
ENSMUST00000188636	890	0	0	0	0	0	0	0	0	Gm8581
ENSMUST00000194005	2812	0	0	0	0	0	0	0	0	Gm37373
ENSMUST00000186851	2754	0	0	0	0	0	0	0	0	Gm17929
ENSMUST00000172287	111607	0	0	0	0	0	0	0	0	Spats2l
ENSMUST00000168905	105475	0	0	0	0	0	0	0	0	Spats2l
ENSMUST00000172068	127809	0	0	0	0	0	0	0	0	Spats2l
ENSMUST00000163239	172600	0	0	0	0	0	0	0.000194779	0	Spats2l
ENSMUST00000163922	26020	0	0	0	0	0	0	0	0	Spats2l
ENSMUST00000167971	111237	0	0	0	0	0	0	0	0	Spats2l
ENSMUST00000170139	172231	0	0	0	0	0	0	0.000181325	0	Spats2l
ENSMUST00000171699	163278	0	0	0	0	0	0	0	0	Spats2l
ENSMUST00000164302	172211	0	0	0	0	0	0	0.999415	0.03	Spats2l
ENSMUST00000167085	173534	0	0	0	0	0	0	1	0.02	Spats2l
ENSMUST00000168016	82652	0	0	0	0	0	0	0	0	Spats2l
ENSMUST00000165235	57395	0	0	0	0	0	0	0	0	Spats2l
ENSMUST00000168895	24664	0	0	0	0	0	0	0	0	Spats2l
ENSMUST00000169772	101395	0	0	0	0	0	0	0.000209245	0	Spats2l
ENSMUST00000164353	38304	0	0	0	0	0	0	0	0	Spats2l
ENSMUST00000172128	7277	0	0	0	0	0	0	0	0	Gm17234
ENSMUST00000164963	14984	23.2658	0.68	78.7693	1.73	74.2794	1.66	38.1196	1.17	Kctd18
ENSMUST00000114410	14881	153.65	3.77	185.278	3.42	197.283	3.71	139.232	3.6	Kctd18
ENSMUST00000161608	14272	142.215	3.51	137.276	2.55	79.1711	1.5	128.317	3.34	Kctd18
ENSMUST00000163061	62885	4.28809	0.05	0	0	15.9308	0.15	7.46468	0.1	Kctd18
ENSMUST00000159826	13469	0	0	0	0	0	0	0	0	Kctd18
ENSMUST00000160614	6756	14.0439	1.22	3.56456	0.23	13.7191	0.92	9.2783	0.85	Kctd18
ENSMUST00000163006	5383	0	0	1.26162	0.14	0	0	0	0	Kctd18
ENSMUST00000068000	9999	38.3765	0.91	34.4829	0.61	35.582	0.64	22.9845	0.57	Kctd18
ENSMUST00000189298	1824	19.2972	0.65	15.6518	0.4	14.4099	0.37	16.0563	0.57	Kctd18
ENSMUST00000162410	6514	18.0689	0.49	29.4131	0.6	26.8568	0.56	20.0011	0.58	Kctd18
ENSMUST00000160130	6478	79.9484	1.18	46.3024	0.51	52.2203	0.59	42.8257	0.67	Kctd18
ENSMUST00000027202	29929	85.8454	1.07	91	0.85	230.916	2.21	44.15	0.58	Sgol2a
ENSMUST00000190746	3183	0	0	0	0	9.63214	0.14	4.57002	0.09	Sgol2a
ENSMUST00000001027	76483	0	0	0	0	0	0	0	0	Aox1
ENSMUST00000160168	40916	0	0	0	0	0	0	0	0	Aox1
ENSMUST00000161549	1880	0	0	0	0	0	0	0	0	Aox3
ENSMUST00000040999	87563	0	0	0	0	0	0	0	0	Aox3
ENSMUST00000159014	8968	0	0	0	0	0	0	0	0	Aox3
ENSMUST00000162011	25937	0	0	0	0	0	0	0	0	Aox3
ENSMUST00000160815	2624	0	0	0	0	0	0	0	0	Aox3
ENSMUST00000158650	108	0	0	0	0	0	0	0	0	Gm24548
ENSMUST00000040442	58201	32	0.4	8.99995	0.08	65.9181	0.63	8.68975	0.11	Aox4
ENSMUST00000161833	49951	0	0	0	0	0	0	3.31025	0.06	Aox4
ENSMUST00000159240	4960	0	0	0	0	0	0	0	0	Aox4
[truncated: 108,296 more rows]
