# Supplementary material for: TLR7 modulating B-cell immune responses in the spleen of C57BL/6 mice infected with Schistosoma japonicum
Source: PLoS Negl Trop Dis. 2021 Nov 17;15(11):e0009943. doi: 10.1371/journal.pntd.0009943 (PMC8598019; doi:10.1371/journal.pntd.0009943)
Supplement: S2 Table — (XLSX) [file pntd.0009943.s002.xlsx]

## Sheet: Sheet1
WT-NB VS WT-INFB		TLR7KO-NB VS TLR7KO-INFB		WT-NB VS WT-INFB ONLY
337 up-regulated	278 down-regulated	193 up-regulated	273 down-regulated	222 up-regulated	142 down-regulated
Klf6	Itgb2l	Klf6	S100a6	Grasp	Itgb2l
Grasp	S100a6	N4bp3	Uhrf1	Ccl3	Def8
Ccl3	Uhrf1	Axl	Tbx21	Ifrd1	Srm
Ifrd1	Def8	Fosb	Fkbp11	Bbc3	Cldn13
Bbc3	Fkbp11	Adgre1	Ier3	Kdm7a	4931428F04Rik
Kdm7a	Aqp1	Hspb1	Aqp1	Dyrk2	Kpna2
Axl	Asf1b	Hmox1	Asf1b	Epha2	Mmp8
Fosb	Srm	Dnajb1	Slc4a1	Cd209d	Ddit4
Dyrk2	Slc4a1	Sertad1	Saa3	Hivep2	Pole2
Hmox1	Cldn13	Mcoln2	Derl3	Cd5l	Plek2
Epha2	Derl3	Dnajb9	Kif11	Cd274	Trip13
Sertad1	Kif11	Plxnd1	Cd83	Taok1	Ska3
Cd209d	4931428F04Rik	Mafk	Ctsg	Ccl4	Dmtn
Dnajb9	Ada	Dusp6	Ada	Tnfaip3	Racgap1
Hivep2	Mybl2	Sgk1	Mmp9	Arid5b	Rhag
Cd5l	Kpna2	Btg2	Mybl2	Itk	Lmnb1
Cd274	Mmp8	Mfap3	Ccl6	Trib2	Psat1
Taok1	Hsp90b1	Klf11	Hsp90b1	Per1	Incenp
Mafk	Ddit4	Fos	Ppa1	Nfkbia	Lpxn
Ccl4	Hmmr	Irf4	Hmmr	Actn1	Hells
Tnfaip3	Rrm2	Plk2	Sypl	Chrna2	Arhgap19
Arid5b	Scn4a	Tsc22d1	Rrm2	Spry2	Fn3k
Dusp6	Slc25a19	Akap11	Scn4a	Irg1	Shmt2
Sgk1	Fam101b	Slc38a2	Slc25a19	Crebbp	Pdcd1
Itk	Aurkb	Hes1	Fam101b	Ets2	Spta1
Btg2	Pole2	Nr4a1	Aurkb	Cdkn1a	Mcm10
Trib2	Klhdc2	Dusp1	Klhdc2	Tnfrsf12a	Casc5
Klf11	Plek2	Pmaip1	Gadd45g	Sik1	Tal1
Per1	Gadd45g	Itih5	Pbk	Tnf	Rhd
Nfkbia	Trip13	Cplx2	Esco2	Impact	Kntc1
Actn1	Ska3	Slc40a1	Shcbp1	Setbp1	Rab35
Fos	Pbk	Atf3	Gcsam	Crisp3	Rpn1
Irf4	Esco2	Zeb2	Sdf2l1	Cbx4	Rrm1
Plk2	Dmtn	Dapl1	Slc15a2	Jade1	Slc38a5
Chrna2	Shcbp1	Dusp2	Igfbp6	Smad7	Tnfsf13b
Spry2	Gcsam	Fam209	Hbb-bs	Ptp4a1	Scrg1
Irg1	Sdf2l1	Vcam1	Creld2	Cd55	Ifi30
Slc38a2	Racgap1	Abca1	Cdca3	Pigr	1300017J02Rik
Crebbp	Hbb-bs	Agpat9	Tspo2	Atp9a	Pebp1
Hes1	Creld2	Antxr2	Xdh	Errfi1	F13a1
Ets2	Cdca3	Bhlhe40	C3	Fosl2	Kif15
Nr4a1	Rhag	Usp18	Anxa1	Gfi1	Dlgap5
Cdkn1a	C3	Cd69	Fas	Rasgef1b	Ncapd2
Tnfrsf12a	Lmnb1	Bhlhe41	Padi4	Rilpl2	Guca2b
Sik1	Psat1	Zfp790	Ifitm3	Necap1	Spag5
Dusp1	Anxa1	Adm	Mcm6	Pgpep1l	Fignl1
Tnf	Incenp	Gla	Nek2	Dusp4	Neil3
Impact	Lpxn	Ctrb1	Dtl	Nlrx1	C330027C09Rik
Pmaip1	Hells	Rnf111	Nuf2	Vipr1	Cpne2
Setbp1	Arhgap19	Egr3	Gfi1b	Inppl1	Prr11
Crisp3	Fn3k	Ciart	Fcnb	Ccl5	Ckap2l
Cbx4	Padi4	Gm4955	Phf19	Map3k9	Nod2
Jade1	Shmt2	Lpp	Gatm	Zc3h12a	Samd14
Itih5	Pdcd1	Dusp5	Hdc	Fem1c	Cpox
Cplx2	Mcm6	Ubd	Bub1	Col27a1	Trim10
Smad7	Spta1	Chd7	Il1b	Tagap	Cdc25c
Slc40a1	Nek2	Mcoln3	Car2	Klf9	Espl1
Ptp4a1	Dtl	Irs2	Ccna2	Gab3	Kif2c
Cd55	Mcm10	Zbed4	Cks1b	Bach2	Nusap1
Pigr	Nuf2	Tob1	Orm1	Ssh2	Ttk
Atf3	Gatm	Ppp1r15a	Ermap	Irf2bpl	9430015G10Rik
Dusp2	Casc5	Rps6ka5	Stmn1	Hist1h1c	Gm16372
Il1b	Bub1	Slc30a1	Csf3r	Usp22	Ctse
Atp9a	Car2	Akap12	Rassf6	Pim3	Rpl21
Vcam1	Ccna2	C1qa	Fscn1	Zfp189	Hist1h2ab
Abca1	Cks1b	C1qc	Asns	Trp53inp2	Lgals7
Errfi1	Ermap	C1qb	Pon3	Med13	Dut
Fosl2	Tal1	Tiparp	Tnfrsf1a	Kat6a	mt-Co2
Gfi1	Rhd	Egr2	Pglyrp1	Ypel5	mt-Co3
Rasgef1b	Stmn1	Pnrc1	Kif22	Prr7	mt-Nd3
Antxr2	Kntc1	Dnajb4	Dgat2	Oser1	Terc
Rilpl2	Rab35	Nyx	Il4i1	Zfp281	Rcc1
Bhlhe40	Fscn1	Tob2	Itgax	Tspan15	Cdca8
Cd69	Asns	Zfp36	Plk1	Zfp292	Zfp667
Bhlhe41	Pon3	Hexim1	Mki67	Arhgef3	Hist1h2ag
Necap1	Rpn1	Adrb2	Il13ra1	Aff1	Spdl1
Pgpep1l	Kif22	Irf2bp2	Gsr	Phf13	St6galnac6
Gla	Il4i1	Gfod1	Ccnb2	Dusp18	Gm10311
Dusp4	Plk1	Hic1	Anxa2	Smcr8	E230001N04Rik
Nlrx1	Rrm1	S1pr1	Ngp	Hcar2	BC100530
Vipr1	Mki67	Arhgap30	Ltf	Zfp831	Cep55
Inppl1	Slc38a5	2300005B03Rik	Fgl2	Hivep1	Cdkn2c
Egr3	Tnfsf13b	Fam43a	Rmi2	Epm2aip1	Lig1
Ccl5	Scrg1	Frat2	Ceacam10	Aff4	BC030867
Map3k9	Ifi30	Tgif1	Bub1b	Rictor	Cdca7
Zc3h12a	Ccnb2	Ier2	Tlr13	Tgif2-ps2	Igkv4-91
Fem1c	Ngp	Spty2d1	Parm1	Zbtb21	Igkv12-44
Col27a1	Ltf	Rasd1	Rps27l	Slc25a42	Ighv12-3
Tagap	1300017J02Rik	Fzd5	Lrg1	Ier5l	Trav6-7-dv9
Ciart	Pebp1	Egr1	Dmkn	Cd8b1	Fam53b
Klf9	F13a1	Junb	Aicda	Jmy	Cacnb1
Gab3	Rmi2	Kdm3a	Hmha1	Trib1	Ccne1
Bach2	Ceacam10	Btrc	Serpina3g	Ep300	Eif5a
Ssh2	Bub1b	Taf7	Asprv1	Ifng	Atp9a
Dusp5	Kif15	Sox4	Hid1	Sertad3	Ttll1
Irf2bpl	Dlgap5	Rhob	Tgfbi	Tmem245	Gmnn
Irs2	Aicda	Klf2	Slc2a6	Ago3	Hist1h2bk
Hist1h1c	Serpina3g	Prss2	2810417H13Rik	Arl5b	Oxct1
Tob1	Ncapd2	Klf10	Fbxo2	AI504432	Spire1
Usp22	Guca2b	Plekhg3	Coro2b	Itpkb	Ccnf
Ppp1r15a	Spag5	Rpl10-ps3	Lman1	Sdc3	Bex4
Pim3	2810417H13Rik	Hspa2	Clspn	Tgoln1	Tmem41b
Zfp189	Fignl1	Hspa1a	Fcer1a	Eif5a	Gm4342
Trp53inp2	Neil3	S1pr3	Eif2s3x	Gm10226	Gm12286
Rps6ka5	C330027C09Rik	Bmf	C5ar1	Hist2h2aa1	Gm15452
Med13	Clspn	Atxn1	Lcn2	Tgif2	Bcl3
Kat6a	Cpne2	Ahnak	Jak3	Pydc3	Gm14323
Ypel5	Lcn2	Arhgap24	Hk3	Ppp1r10	Qars
Akap12	Prr11	Jund	2510009E07Rik	Epc2	Gm614
C1qa	Ckap2l	Syne3	Ckap4	Cacnb1	Cul7
C1qc	S1pr2	Maff	S1pr2	Kdm6b	Map4k2
C1qb	Nod2	Myadm	Cxcr3	Aff3	Rpl26
Prr7	Samd14	Crocc	E2f8	Ccin	Platr27
Oser1	E2f8	Anapc15-ps	Basp1	Map3k2	Adtrp
Zfp281	Basp1	Prkcg	Usf2	Ptpn14	Arhgap18
Tspan15	Cpox	Nfam1	Clec4a1	Gm10521	Gnas
Tiparp	Trim10	Fam84b	Fam46c	Pgap1	Rpl29
Zfp292	Cdc25c	Ifit3	Cenpe	Lef1	Spg7
Egr2	Cenpe	Pax5	Chil3	Sfr1	Cacna1s
Arhgef3	Chil3	Ccr7	Xbp1	Itga4	Nsmce4a
Pnrc1	Xbp1	Ighv2-7	Cd177	Rel	Zfp677
Dnajb4	Cd177	Jun	Cebpe	Trav7-6	Slfn14
Tob2	Espl1	Klf4	Itgam	Trav5-4	Mcm5
Zfp36	Retnlg	Nfkbid	Retnlg	Trdv4	Upp1
Irf2bp2	Kif2c	Gem	Tarm1	Scml4	Prtn3
Aff1	Top2a	Hist3h2a	Chst1	Npb	Zfp219
Hic1	Nusap1	Ptprj	Lifr	Def8	Tlr3
S1pr1	S100a8	Oasl1	Top2a	Jade2	Cotl1
Phf13	S100a9	Zbtb34	S100a8	Nfatc2	Nin
Dusp18	Ttk	Eif2s3x	S100a9	Map3k1	Apol11a
Smcr8	Nfil3	Zfx	Wfdc21	Sertad2	Gm2991
Hcar2	Ccnb1	Islr2	Apol8	Ccm2	Kifc1
2300005B03Rik	9430015G10Rik	Nfkbiz	Nfil3	Anapc1	Gm8909
Fam43a	Gm16372	Slc25a14	Alox5ap	Cmah	Apobec3
Frat2	Ctse	Nr3c1	Pygl	Ctdspl2	Ighv6-4
Zfp831	Hp	Fam189b	Ccnb1	Hdac9	AU020206
Tgif1	Rpl21	Hspa8	Tmem40	Chst14	Gm7266
Hivep1	Rpl10-ps3	Csf1	Hp	Zfand2a	Ighv1-19
Ier2	Zfp53	Rps8-ps2	Cxcl2	Itgav	Ighv6-5
Epm2aip1	Hist1h2ab	Kxd1	Zfp53	Foxp1	Gm38220
Aff4	Birc5	Dnase1l2	Lilrb4	Cpeb2	Igkv5-39
Spty2d1	Lgals7	Rpsa-ps9	Fcgr4	Klf7	Igkv3-11
Rictor	Ifitm6	Rpl17-ps5	Lpp	Cblb
Tgif2-ps2	Dut	Gm14506	Atp1a3	Gm14448
Rasd1	mt-Co2	Macf1	Birc5	Klhl12
Zbtb21	mt-Co3	Itgam	Ifitm2	Adamtsl4
Slc25a42	mt-Nd3	Rgs2	Havcr1	Rpl13-ps5
Fzd5	Terc	Piezo1	Ifitm6	Rpl17-ps8
Egr1	Rcc1	Cnpy3	Chil1	Gm13711
Junb	Cdca8	Vps9d1	Gpx3	Rpl31-ps12
Ier5l	Ncapg2	Slc27a3	Ncapg2	Rpl27-ps2
Cd8b1	Zfp667	Rpl13	Jchain	Hmgn2-ps1
Jmy	Gda	Scmh1	Gda	Gm13443
Taf7	Ube2c	Slc19a1	Myo1f	Maml3
Sox4	Mybl1	Sorl1	Aldh1a1	Phf2os1
Rhob	Olfm4	Itsn1	Ube2c	Gm11847
Trib1	Hist1h2ag	Sgms1	Rpl15-ps3	Tbcel
Klf2	Lyz2	Mapk7	Mybl1	Dhx58
Ep300	Spdl1	Eef1a1	Olfm4	Dph7
Ifng	Hba-a1	Zfp703	Atp11a	2010013B24Rik
Sertad3	St6galnac6	Helz2	Lyz2	Gm13420
Tmem245	Gm10311	Zbtb10	Wfdc17	Plcxd2
Ago3	E230001N04Rik	Ciart	Hba-a1	Mir17hg
Arl5b	BC100530	Ercc1	Rbm47	Btf3
AI504432	Cep55	Gm4955	Csf2rb2	Prodh
Itpkb	Cdkn2c	Srgn	Hbb-bt	Ino80d
Sdc3	Hbb-bt	Repin1	Spc24	Rpl7
Tgoln1	Lig1	Phlda1	Gm10132	Eif4a2
Eif5a	Spc24	Egr1	Ly6c2	Gm13201
Gm10226	Anapc15-ps	Zc3h12c	Eps8	Cul7
Klf10	BC030867	Il5ra	Tmem176a	Smchd1
Plekhg3	Cdca7	Gm14446	Tnfaip2	Rpl9
Cxcl2	Igkv1-117	Zfp202	Igkv14-126	Mir22hg
Ptp4a1	Igkv2-109	Ly6e	Igkv1-117	Zdhhc7
Hist2h2aa1	Igkv15-103	Rgs1	Igkv1-110	Ttc28
Lpp	Igkv19-93	Trat1	Igkv2-109	Maml2
Hspa2	Igkv4-91	Banp	Igkv15-103	Arl4c
Tgif2	Igkv4-74	Hspa1b	Igkv1-88	Eif4g2
Pydc3	Igkv12-44	Rn7s2	Igkv4-74	Gm5083
Axl	Igkv6-25	Itgad	Igkv4-57	Mybpc2
Ppp1r10	Igkv3-5	Zfpm1	Igkv4-55	Gm2663
Apol8	Ighg2b	Gm9242	Igkv5-43	Carns1
Bmf	Ighg1	Gm26532	Igkv6-25	Fam102b
Epc2	Ighg3	E330020D12Rik	Igkv6-17	Klrb1a
Cacnb1	Ighv5-6	Ppp2r3d	Igkv3-5	Lrrc10b
Ahnak	Ighv4-1	Fam46a	Igkv3-2	Ptpn6
Kdm6b	Ighv12-3	Gm37352	Igkv3-1	Arhgap35
Aff3	Trav6-7-dv9	Gm37267	Ighg2b	Inpp4b
Ccin	Fam53b	Dnaaf5	Ighg1	Malat1
Jund	Itgam	Igkv1-108	Ighg3	Rpl18
Maff	Cacnb1	RP24-468O24.5	Ighv5-6	H2-T23
Map3k2	Hemgn	Hsph1	Ighv2-4	Gm27826
Myadm	Ccne1	Gm15411	Ighv4-1	Vmn1r-ps145
Ptpn14	Eif5a		Ighv11-2	Trav7-3
Gm10521	Atp9a		Ighv1-55	Gm8221
Pgap1	Plxnb2		Itgam	Igha
Lef1	Slpi		Unc13d	Gm21781
Sfr1	Ttll1		Tbkbp1	Mapk8ip3
Itga4	Tpx2		Hemgn	Eftud1
Fam84b	Mef2b		Ccl1	Gm3650
Rel	Gmnn		Gm9733	Gm26561
Ccr7	Ncaph		4930438A08Rik	Gm20109
Igkv4-55	Hist1h2bk		Plxnb2	1010001B22Rik
Trav7-6	D8Ertd82e		Slpi	6720427I07Rik
Trav5-4	Oxct1		Tox2	Gm10231
Trdv4	Rgs13		Tpx2	Arhgap12
Scml4	Camp		Jak3	Gm4759
Npb	Uhrf1		Mef2b	Rps13-ps1
Jun	B3gnt7		Ncaph	Cacna1e
Klf4	Samsn1		D8Ertd82e	Actr3
Pax5	Spire1		Rgs13	Gm37695
Nfkbid	Ccnf		Camp	Gm37292
Gem	Bex4		B3gnt7	Ighv1-32
Hist3h2a	Tmem41b		Apoo	Ighv12-1
Def8	Rpl7a-ps11		Samsn1	Trav14-1
Jade2	Gm4342		Snca	Tcrg-V6
Nfatc2	Gm12286		Pi16	IGKV1D-42
Map3k1	Cdk1		Gm5483	RP23-272P19.7
Sertad2	Gm15452		Vps9d1	Igkv11-114
Ccm2	Bcl3		Rpl7a-ps11	RP23-441I24.4
Anapc1	Mpo		Cdk1	Chd8
Cmah	Serpina3f		Mpo	RP24-80F7.6
Ctdspl2	Gm14323		Serpina3f
Hdac9	Qars		Gm14438
Chst14	Macf1		Gm12751
Zfand2a	Gm614		Gnb2l1
Ptprj	Cul7		Hbb-bs
Itgav	Map4k2		Ighe
Foxp1	Rpl26		Gm16194
Cpeb2	Platr27		Tmcc2
Klf7	Hbb-bs		Gm12932
Nfkbiz	Cul7		Il9r
Cblb	Ighe		Gm15915
Gm14448	Adtrp		Nuggc
Klhl12	Arhgap18		Stamos
Adamtsl4	Gnas		Eif2a
Rpl13-ps5	Rpl29		6530402F18Rik
Rps8-ps2	Nuggc		Rps19
Rpl17-ps8	Spg7		Flna
Gm13711	Eif2a		Pabpc1
Rpl31-ps12	Pabpc1		Samhd1
Rpl27-ps2	Cacna1s		Ffar2
Hmgn2-ps1	Nsmce4a		Fcgr3
Gm13443	Tal1		Actb
Rpl17-ps5	Zfp677		Tfdp1
Maml3	Ffar2		Lifr
Phf2os1	Slfn14		Cenpf
Gm11847	Mcm5		Klhdc4
Tbcel	Upp1		Klhdc4
Dhx58	Prtn3		H1f0
Piezo1	Zfp219		Car1
Dph7	Tlr3		Ms4a3
2010013B24Rik	Cotl1		1700011E24Rik
Rgs2	Nin		Neil1
Gm13420	Tfdp1		Sf3b1
Plcxd2	Lifr		Ovol3
Rpl13	Cenpf		5330426P16Rik
Mir17hg	Apol11a		Ighv1-62
Btf3	Gm2991		Ighv5-16
Prodh	Kifc1		Ighg2c
Ino80d	Gm8909		Ighv1-12
Rpl7	Apobec3		Ighv2-5
Eif4a2	Ighv6-4		Igkv14-130
Per1	H1f0		RP23-396K22.3
Pax5	AU020206		RP23-210I6.1
Gm13201	Car1		Igkv12-98
Cul7	Ms4a3		Igkv19-93
Smchd1	Gm7266		Igkv3-10
Rpl9	Ovol3		Igkv3-7
Mir22hg	Neil1		Igkv12-38
Zdhhc7	Ighv5-16		Igkv4-61
Itsn1	Ighv1-19		Arhgap30
Zfp703	Ighv6-5		AC147266.1
Zbtb10	Ighg2c
Ttc28	Ighv2-5
Maml2	Gm38220
Ciart	Igkv5-39
Arl4c	Igkv3-11
Eif4g2
Eif4g2
Gm5083
Phlda1
Egr1
Mybpc2
Gm2663
Carns1
Rasgef1b
Gm14446
Rgs1
Trat1
Fam102b
Klrb1a
Lrrc10b
Ptpn6
Arhgap35
Inpp4b
Banp
Malat1
Rpl18
Pax5
H2-T23
Gm27826
Vmn1r-ps145
Trav7-3
Gm8221
Igha
Gm21781
Mapk8ip3
Eftud1
Gm3650
Gm26532
Gm26561
Gm20109
1010001B22Rik
6720427I07Rik
Gm10231
Arhgap12
Gm4759
Rps13-ps1
Cacna1e
Actr3
Tgif1
Gm37695
Gm37292
Gm37352
Ighv1-32
Ighv12-1
Dnaaf5
Trav14-1
Tcrg-V6
IGKV1D-42
RP23-272P19.7
Igkv11-114
RP23-441I24.4
Chd8
Gm15411
RP24-80F7.6
